# Supplementary material for: Ethyl 6-amino-5-cyano-4-isopropyl-2-methyl-4H-pyran-3-carboxyl­ate
Source: Acta Crystallogr Sect E Struct Rep Online. 2008 Dec 6;65(Pt 1):o39. doi: 10.1107/S160053680804052X (PMC2967956; doi:10.1107/S160053680804052X)
Supplement: Supplementary file 1 [file e-65-00o39-sup1.cif]

##############################################################################
###                                                                        ###
###        Electronic paper (Acta Crystallographica Section E)             ###
###                                                                        ###
##############################################################################
#                                                                            #
# This CIF contains the data in a paper accepted for publication in Acta     #
# Crystallographica Section E. It conforms to the requirements of Notes      #
# for Authors for Section E, and has been peer reviewed under the auspices   #
# of the IUCr Commission on Journals.                                        #
#                                                                            #
# Full details of the Crystallographic Information File format               #
# are given in the paper "The Crystallographic Information File (CIF):       #
# a New Standard Archive File for Crystallography" by S. R. Hall, F. H.      #
# Allen and I. D. Brown [Acta Cryst. (1991), A47, 655-685].                  #
#                                                                            #
# The current version of the core CIF dictionary is obtainable from          #
# ftp://ftp.iucr.org/pub/cif_core.dic. The current version number is 2.4.    #
#                                                                            #
# Software is freely available for graphical display of the structure(s) in  #
# this CIF.  For information consult the CIF home page http://www.iucr.org/  #
# cif/home.html                                                              #
#                                                                            #
# This file may be used for bona fide research purposes within the           #
# scientific community so long as proper attribution is given to the journal # 
# article from which it was obtained.                                        #
#                                                                            #
##############################################################################
                                             
data_I
_audit_creation_method     SHELXL97
_chemical_name_systematic
;
Ethyl 6-amino-5-cyano-4-isopropyl-2-methyl-4<i>H</i>-pyran-3-carboxylate
;
_chemical_name_common     ?
_chemical_formula_moiety     'C13 H18 N2 O3'
_chemical_formula_sum     'C13 H18 N2 O3'
_chemical_formula_iupac     'C13 H18 N2 O3'
_chemical_formula_weight     250.29
_chemical_melting_point     ?
_symmetry_cell_setting     triclinic
_symmetry_space_group_name_H-M     'P -1'
_symmetry_space_group_name_Hall     '-P 1'
loop_
    _symmetry_equiv_pos_as_xyz
    x,y,z
    -x,-y,-z
_cell_length_a     8.08560(10)
_cell_length_b     9.3193(2)
_cell_length_c     10.4563(2)
_cell_angle_alpha     65.6520(10)
_cell_angle_beta     69.6790(10)
_cell_angle_gamma     76.1050(10)
_cell_volume     668.80(2)
_cell_formula_units_Z     2
_cell_measurement_reflns_used     2132
_cell_measurement_theta_min     2.30
_cell_measurement_theta_max     21.20
_cell_measurement_temperature     296
_exptl_crystal_description     prism
_exptl_crystal_colour     colourless
_exptl_crystal_size_max     0.44
_exptl_crystal_size_mid     0.36
_exptl_crystal_size_min     0.18
_exptl_crystal_density_diffrn     1.243
_exptl_crystal_density_meas     ?
_exptl_crystal_density_method     'not measured'
_exptl_crystal_F_000     268
_exptl_absorpt_coefficient_mu     0.089
_exptl_absorpt_correction_type     multi-scan
_exptl_absorpt_process_details     '(SADABS; Bruker, 1998)'
_exptl_absorpt_correction_T_min     0.959
_exptl_absorpt_correction_T_max     0.982
_exptl_special_details
;
;
_diffrn_ambient_temperature     296
_diffrn_radiation_type     'MoK\a'
_diffrn_radiation_wavelength     0.71073
_diffrn_radiation_source     'sealed tube'
_diffrn_radiation_monochromator     'graphite'
_diffrn_measurement_device_type     'Bruker SMART CCD area-detector'
_diffrn_measurement_method     '\f and \w'
_diffrn_detector_area_resol_mean     ?
_diffrn_reflns_number     17876
_diffrn_reflns_av_R_equivalents     0.0266
_diffrn_reflns_av_sigmaI/netI     0.0240
_diffrn_reflns_theta_min     2.23
_diffrn_reflns_theta_max     32.11
_diffrn_reflns_theta_full     32.11
_diffrn_measured_fraction_theta_max     0.997
_diffrn_measured_fraction_theta_full     0.997
_diffrn_reflns_limit_h_min     -12
_diffrn_reflns_limit_h_max     12
_diffrn_reflns_limit_k_min     -13
_diffrn_reflns_limit_k_max     12
_diffrn_reflns_limit_l_min     -15
_diffrn_reflns_limit_l_max     14
_diffrn_standards_number     ?
_diffrn_standards_interval_count     ?
_diffrn_standards_interval_time     ?
_diffrn_standards_decay_%     ?
_refine_special_details
;
Refinement of <i>F</i>^2^ against ALL reflections. The weighted <i>R</i>-factor
<i>wR</i> and goodness of fit <i>S</i> are based on <i>F</i>^2^, conventional
<i>R</i>-factors <i>R</i> are based on <i>F</i>, with <i>F</i> set to zero for
negative <i>F</i>^2^. The threshold expression of <i>F</i>^2^ >
\s(<i>F</i>^2^) is used only for calculating <i>R</i>-factors(gt) <i>etc</i>.
and is not relevant to the choice of reflections for refinement.
<i>R</i>-factors based on <i>F</i>^2^ are statistically about twice as large
as those based on <i>F</i>, and <i>R</i>- factors based on ALL data will be
even larger.
;
_reflns_number_total     4664
_reflns_number_gt     3324
_reflns_threshold_expression     I>2\s(I)
_refine_ls_structure_factor_coef     Fsqd
_refine_ls_matrix_type     full
_refine_ls_R_factor_all     0.0671
_refine_ls_R_factor_gt     0.0461
_refine_ls_wR_factor_gt     0.1271
_refine_ls_wR_factor_ref     0.1428
_refine_ls_goodness_of_fit_ref     1.053
_refine_ls_restrained_S_all     1.053
_refine_ls_number_reflns     4664
_refine_ls_number_parameters     167
_refine_ls_number_restraints     0
_refine_ls_hydrogen_treatment     constr
_refine_ls_weighting_scheme     calc
_refine_ls_weighting_details
       'calc w = 1/[\s^2^(Fo^2^)+(0.0801P)^2^+0.0260P] where P=(Fo^2^+2Fc^2^)/3'
_atom_sites_solution_hydrogens     geom
_atom_sites_solution_primary     direct
_atom_sites_solution_secondary     difmap
_refine_ls_shift/su_max     0.009
_refine_ls_shift/su_mean     0.001
_refine_diff_density_max     0.235
_refine_diff_density_min     -0.237
_refine_ls_extinction_method     none
_refine_ls_extinction_coef     ?
loop_
    _atom_type_symbol
    _atom_type_description
    _atom_type_scat_dispersion_real
    _atom_type_scat_dispersion_imag
    _atom_type_scat_source
    'C' 'C' 0.0033 0.0016
                         'International Tables Vol C Tables 4.2.6.8 and 6.1.1.4'
    'H' 'H' 0.0000 0.0000
                         'International Tables Vol C Tables 4.2.6.8 and 6.1.1.4'
    'N' 'N' 0.0061 0.0033
                         'International Tables Vol C Tables 4.2.6.8 and 6.1.1.4'
    'O' 'O' 0.0106 0.0060
                         'International Tables Vol C Tables 4.2.6.8 and 6.1.1.4'
_computing_data_collection     'SMART (Bruker, 1998)'
_computing_cell_refinement     'SAINT (Bruker, 1998)'
_computing_data_reduction     'SAINT (Bruker, 1998)'
_computing_structure_solution     'SHELXS97 (Sheldrick, 2008)'
_computing_structure_refinement     'SHELXL97 (Sheldrick, 2008)'
_computing_molecular_graphics
;
ORTEPIII (Burnett & Johnson, 1996), ORTEP-3 for Windows (Farrugia,
1997) and
PLATON (Spek, 2003)
;
_computing_publication_material     'WinGX (Farrugia, 1999)'
loop_
    _atom_site_type_symbol
    _atom_site_label
    _atom_site_fract_x
    _atom_site_fract_y
    _atom_site_fract_z
    _atom_site_U_iso_or_equiv
    _atom_site_adp_type
    _atom_site_calc_flag
    _atom_site_refinement_flags
    _atom_site_occupancy
    _atom_site_disorder_assembly
    _atom_site_disorder_group
    O O1 0.36662(8) 0.54982(7) 0.29951(8) 0.03977(18) Uani d . 1 . .
    O O2 -0.23592(10) 0.56365(10) 0.34370(11) 0.0559(2) Uani d . 1 . .
    O O3 -0.12340(9) 0.79434(9) 0.22760(9) 0.0463(2) Uani d . 1 . .
    N N2 0.54618(11) 0.33268(10) 0.37642(11) 0.0440(2) Uani d . 1 . .
    H H2A 0.6161 0.3972 0.3631 0.053 Uiso calc R 1 . .
    H H2B 0.5773 0.2321 0.4080 0.053 Uiso calc R 1 . .
    N N3 0.29885(15) 0.00436(11) 0.48430(13) 0.0583(3) Uani d . 1 . .
    C C1 0.38924(12) 0.38872(11) 0.34801(10) 0.0340(2) Uani d . 1 . .
    C C2 0.26177(12) 0.30627(10) 0.36205(10) 0.0341(2) Uani d . 1 . .
    C C3 0.10119(11) 0.39019(10) 0.30733(10) 0.03172(19) Uani d . 1 . .
    H H3 -0.0020 0.3380 0.3801 0.038 Uiso calc R 1 . .
    C C4 0.07103(11) 0.55961(10) 0.29910(10) 0.03243(19) Uani d . 1 . .
    C C5 0.19954(12) 0.63057(10) 0.29517(10) 0.0344(2) Uani d . 1 . .
    C C6 -0.11029(12) 0.63756(12) 0.29492(11) 0.0364(2) Uani d . 1 . .
    C C7 -0.29880(14) 0.87305(14) 0.21657(15) 0.0535(3) Uani d . 1 . .
    H H7A -0.3819 0.8524 0.3133 0.064 Uiso calc R 1 . .
    H H7B -0.3409 0.8342 0.1618 0.064 Uiso calc R 1 . .
    C C8 -0.2844(2) 1.04593(17) 0.14025(19) 0.0738(4) Uani d . 1 . .
    H H8A -0.2495 1.0843 0.1982 0.111 Uiso calc R 1 . .
    H H8B -0.3973 1.1007 0.1264 0.111 Uiso calc R 1 . .
    H H8C -0.1972 1.0644 0.0469 0.111 Uiso calc R 1 . .
    C C9 0.28332(13) 0.13998(11) 0.42860(12) 0.0393(2) Uani d . 1 . .
    C C10 0.19803(15) 0.79274(12) 0.28995(14) 0.0471(3) Uani d . 1 . .
    H H10A 0.0785 0.8439 0.3048 0.071 Uiso calc R 1 . .
    H H10B 0.2700 0.8531 0.1963 0.071 Uiso calc R 1 . .
    H H10C 0.2446 0.7859 0.3654 0.071 Uiso calc R 1 . .
    C C11 0.11157(12) 0.38374(12) 0.15880(11) 0.0382(2) Uani d . 1 . .
    H H11 0.0071 0.4499 0.1297 0.046 Uiso calc R 1 . .
    C C12 0.27420(17) 0.45164(17) 0.03829(13) 0.0573(3) Uani d . 1 . .
    H H12A 0.3795 0.3903 0.0639 0.086 Uiso calc R 1 . .
    H H12B 0.2728 0.5596 0.0266 0.086 Uiso calc R 1 . .
    H H12C 0.2730 0.4479 -0.0518 0.086 Uiso calc R 1 . .
    C C13 0.1026(2) 0.21704(15) 0.17254(16) 0.0614(3) Uani d . 1 . .
    H H13A 0.0852 0.2204 0.0850 0.092 Uiso calc R 1 . .
    H H13B 0.0054 0.1728 0.2548 0.092 Uiso calc R 1 . .
    H H13C 0.2116 0.1525 0.1865 0.092 Uiso calc R 1 . .
loop_
    _atom_site_aniso_label
    _atom_site_aniso_U_11
    _atom_site_aniso_U_22
    _atom_site_aniso_U_33
    _atom_site_aniso_U_12
    _atom_site_aniso_U_13
    _atom_site_aniso_U_23
    O1 0.0361(3) 0.0241(3) 0.0613(4) -0.0051(2) -0.0227(3) -0.0092(3)
    O2 0.0355(4) 0.0475(5) 0.0925(6) -0.0084(3) -0.0162(4) -0.0320(4)
    O3 0.0353(3) 0.0343(4) 0.0665(5) 0.0028(3) -0.0207(3) -0.0140(3)
    N2 0.0393(4) 0.0292(4) 0.0672(6) -0.0028(3) -0.0279(4) -0.0109(4)
    N3 0.0649(6) 0.0298(5) 0.0844(8) -0.0039(4) -0.0399(6) -0.0098(5)
    C1 0.0358(4) 0.0255(4) 0.0421(5) -0.0041(3) -0.0164(4) -0.0088(3)
    C2 0.0378(4) 0.0246(4) 0.0437(5) -0.0043(3) -0.0185(4) -0.0100(3)
    C3 0.0322(4) 0.0248(4) 0.0417(4) -0.0057(3) -0.0146(3) -0.0106(3)
    C4 0.0320(4) 0.0264(4) 0.0424(5) -0.0030(3) -0.0143(3) -0.0128(3)
    C5 0.0357(4) 0.0258(4) 0.0450(5) -0.0038(3) -0.0171(4) -0.0111(3)
    C6 0.0334(4) 0.0343(5) 0.0481(5) -0.0018(3) -0.0138(4) -0.0204(4)
    C7 0.0398(5) 0.0505(7) 0.0749(8) 0.0106(5) -0.0261(5) -0.0276(6)
    C8 0.0675(8) 0.0544(8) 0.0838(10) 0.0189(6) -0.0321(7) -0.0150(7)
    C9 0.0413(5) 0.0289(5) 0.0525(5) -0.0034(4) -0.0224(4) -0.0120(4)
    C10 0.0509(5) 0.0294(5) 0.0710(7) -0.0048(4) -0.0277(5) -0.0188(5)
    C11 0.0393(5) 0.0369(5) 0.0472(5) -0.0021(4) -0.0200(4) -0.0183(4)
    C12 0.0578(7) 0.0678(8) 0.0461(6) -0.0139(6) -0.0110(5) -0.0195(6)
    C13 0.0818(9) 0.0518(7) 0.0718(8) -0.0148(6) -0.0272(7) -0.0343(6)
_geom_special_details
;
 All esds (except the esd in the dihedral angle between two l.s. planes)
 are estimated using the full covariance matrix.  The cell esds are taken
 into account individually in the estimation of esds in distances, angles
 and torsion angles; correlations between esds in cell parameters are only
 used when they are defined by crystal symmetry.  An approximate (isotropic)
 treatment of cell esds is used for estimating esds involving l.s. planes.
;
loop_
    _geom_bond_atom_site_label_1
    _geom_bond_atom_site_label_2
    _geom_bond_site_symmetry_2
    _geom_bond_distance
    _geom_bond_publ_flag
    O1 C1 . 1.3599(11) ?
    O1 C5 . 1.3855(11) ?
    O2 C6 . 1.2053(11) ?
    O3 C6 . 1.3308(12) ?
    O3 C7 . 1.4516(12) ?
    N2 C1 . 1.3367(11) ?
    N2 H2A . 0.8600 ?
    N2 H2B . 0.8600 ?
    N3 C9 . 1.1489(13) ?
    C1 C2 . 1.3625(12) ?
    C2 C9 . 1.4077(13) ?
    C2 C3 . 1.5113(12) ?
    C3 C4 . 1.5091(12) ?
    C3 C11 . 1.5513(13) ?
    C3 H3 . 0.9800 ?
    C4 C5 . 1.3404(11) ?
    C4 C6 . 1.4785(12) ?
    C5 C10 . 1.4868(13) ?
    C7 C8 . 1.4871(18) ?
    C7 H7A . 0.9700 ?
    C7 H7B . 0.9700 ?
    C8 H8A . 0.9600 ?
    C8 H8B . 0.9600 ?
    C8 H8C . 0.9600 ?
    C10 H10A . 0.9600 ?
    C10 H10B . 0.9600 ?
    C10 H10C . 0.9600 ?
    C11 C13 . 1.5172(15) ?
    C11 C12 . 1.5194(15) ?
    C11 H11 . 0.9800 ?
    C12 H12A . 0.9600 ?
    C12 H12B . 0.9600 ?
    C12 H12C . 0.9600 ?
    C13 H13A . 0.9600 ?
    C13 H13B . 0.9600 ?
    C13 H13C . 0.9600 ?
loop_
    _geom_angle_atom_site_label_1
    _geom_angle_atom_site_label_2
    _geom_angle_atom_site_label_3
    _geom_angle_site_symmetry_1
    _geom_angle_site_symmetry_3
    _geom_angle
    _geom_angle_publ_flag
    C1 O1 C5 . . 119.76(7) ?
    C6 O3 C7 . . 116.29(8) ?
    C1 N2 H2A . . 120.0 ?
    C1 N2 H2B . . 120.0 ?
    H2A N2 H2B . . 120.0 ?
    N2 C1 O1 . . 110.47(7) ?
    N2 C1 C2 . . 128.56(8) ?
    O1 C1 C2 . . 120.97(8) ?
    C1 C2 C9 . . 118.33(8) ?
    C1 C2 C3 . . 121.20(8) ?
    C9 C2 C3 . . 120.47(7) ?
    C4 C3 C2 . . 109.19(7) ?
    C4 C3 C11 . . 110.66(7) ?
    C2 C3 C11 . . 114.29(8) ?
    C4 C3 H3 . . 107.5 ?
    C2 C3 H3 . . 107.5 ?
    C11 C3 H3 . . 107.5 ?
    C5 C4 C6 . . 124.13(8) ?
    C5 C4 C3 . . 121.99(8) ?
    C6 C4 C3 . . 113.88(7) ?
    C4 C5 O1 . . 120.88(8) ?
    C4 C5 C10 . . 130.87(9) ?
    O1 C5 C10 . . 108.23(7) ?
    O2 C6 O3 . . 122.42(8) ?
    O2 C6 C4 . . 122.32(9) ?
    O3 C6 C4 . . 115.19(7) ?
    O3 C7 C8 . . 107.55(10) ?
    O3 C7 H7A . . 110.2 ?
    C8 C7 H7A . . 110.2 ?
    O3 C7 H7B . . 110.2 ?
    C8 C7 H7B . . 110.2 ?
    H7A C7 H7B . . 108.5 ?
    C7 C8 H8A . . 109.5 ?
    C7 C8 H8B . . 109.5 ?
    H8A C8 H8B . . 109.5 ?
    C7 C8 H8C . . 109.5 ?
    H8A C8 H8C . . 109.5 ?
    H8B C8 H8C . . 109.5 ?
    N3 C9 C2 . . 179.11(13) ?
    C5 C10 H10A . . 109.5 ?
    C5 C10 H10B . . 109.5 ?
    H10A C10 H10B . . 109.5 ?
    C5 C10 H10C . . 109.5 ?
    H10A C10 H10C . . 109.5 ?
    H10B C10 H10C . . 109.5 ?
    C13 C11 C12 . . 110.81(10) ?
    C13 C11 C3 . . 111.65(9) ?
    C12 C11 C3 . . 112.53(8) ?
    C13 C11 H11 . . 107.2 ?
    C12 C11 H11 . . 107.2 ?
    C3 C11 H11 . . 107.2 ?
    C11 C12 H12A . . 109.5 ?
    C11 C12 H12B . . 109.5 ?
    H12A C12 H12B . . 109.5 ?
    C11 C12 H12C . . 109.5 ?
    H12A C12 H12C . . 109.5 ?
    H12B C12 H12C . . 109.5 ?
    C11 C13 H13A . . 109.5 ?
    C11 C13 H13B . . 109.5 ?
    H13A C13 H13B . . 109.5 ?
    C11 C13 H13C . . 109.5 ?
    H13A C13 H13C . . 109.5 ?
    H13B C13 H13C . . 109.5 ?
loop_
    _geom_torsion_atom_site_label_1
    _geom_torsion_atom_site_label_2
    _geom_torsion_atom_site_label_3
    _geom_torsion_atom_site_label_4
    _geom_torsion_site_symmetry_1
    _geom_torsion_site_symmetry_2
    _geom_torsion_site_symmetry_3
    _geom_torsion_site_symmetry_4
    _geom_torsion
    _geom_torsion_publ_flag
    C5 O1 C1 N2 . . . . -165.46(8) ?
    C5 O1 C1 C2 . . . . 14.55(14) ?
    N2 C1 C2 C9 . . . . 7.28(17) ?
    O1 C1 C2 C9 . . . . -172.73(9) ?
    N2 C1 C2 C3 . . . . -172.47(10) ?
    O1 C1 C2 C3 . . . . 7.52(15) ?
    C1 C2 C3 C4 . . . . -23.01(13) ?
    C9 C2 C3 C4 . . . . 157.24(9) ?
    C1 C2 C3 C11 . . . . 101.52(11) ?
    C9 C2 C3 C11 . . . . -78.22(11) ?
    C2 C3 C4 C5 . . . . 19.51(13) ?
    C11 C3 C4 C5 . . . . -107.12(10) ?
    C2 C3 C4 C6 . . . . -160.87(8) ?
    C11 C3 C4 C6 . . . . 72.50(9) ?
    C3 C4 C5 O1 . . . . -0.42(14) ?
    C6 C4 C5 C10 . . . . 1.72(18) ?
    C3 C4 C5 C10 . . . . -178.70(10) ?
    C1 O1 C5 C4 . . . . -18.29(14) ?
    C1 O1 C5 C10 . . . . 160.34(9) ?
    C7 O3 C6 O2 . . . . 0.41(16) ?
    C7 O3 C6 C4 . . . . 177.50(9) ?
    C5 C4 C6 O2 . . . . -155.83(11) ?
    C3 C4 C6 O2 . . . . 24.56(14) ?
    C5 C4 C6 O3 . . . . 27.08(14) ?
    C3 C4 C6 O3 . . . . -152.53(9) ?
    C6 O3 C7 C8 . . . . 179.26(11) ?
    C4 C3 C11 C13 . . . . -167.94(8) ?
    C2 C3 C11 C13 . . . . 68.32(10) ?
    C4 C3 C11 C12 . . . . 66.72(11) ?
    C2 C3 C11 C12 . . . . -57.03(11) ?
loop_
    _geom_hbond_atom_site_label_D
    _geom_hbond_atom_site_label_H
    _geom_hbond_atom_site_label_A
    _geom_hbond_site_symmetry_A
    _geom_hbond_distance_DH
    _geom_hbond_distance_HA
    _geom_hbond_distance_DA
    _geom_hbond_angle_DHA
    N2 H2A O2 1_655 0.86 2.08 2.9411(11) 174.3
    N2 H2B N3 2_656 0.86 2.19 3.0269(13) 163.6
data_global
_journal_date_recd_electronic     2008-11-29
_journal_date_accepted     2008-12-02
_journal_name_full     'Acta Crystallographica, Section E'
_journal_year     2009
_journal_volume     65
_journal_issue      1
_journal_page_first     o39
_journal_page_last     o39
_journal_paper_category     QO
_journal_coeditor_code     DN2412
_publ_contact_author_name     'Dr Hamdi, Besma'
_publ_contact_author_address
;
Laboratoire des Sciences de Materiaux et d'Environnement
Faculte des Sciences de Sfax
BP 1171
3000 Sfax
Tunisia
;
_publ_contact_author_email     'bh_hamdi2006@yahoo.fr'
_publ_contact_author_fax     '(216) 74 27 44 37'
_publ_contact_author_phone     '(216) 74 27 64 00'
_publ_section_title
;
Ethyl 6-amino-5-cyano-4-isopropyl-2-methyl-4<i>H</i>-pyran-3-carboxylate
;
loop_
    _publ_author_name
    _publ_author_address
    'Mehdi Messa\^ad'
;
Laboratoire de Chimie Appliqu\'ee: H\'et\'erocycles, Corps Gras et Polym\`eres
Facult\'e des Sciences de Sfax
BP 1171
3000 Sfax
Tunisia
;
    'Besma Hamdi'
;
Laboratoire des Sciences de Materiaux et d'Environnement
Facult\'e des Sciences de Sfax
BP 1171
3000 Sfax
Tunisia
;
    'Fakher Chabchoub'
;
Laboratoire de Chimie Appliqu\'ee: H\'et\'erocycles, Corps Gras et Polym\`eres
Facult\'e des Sciences de Sfax
BP 1171
3000 Sfax
Tunisia
;
    'Ben Salah, Abdelhamid'
;
Laboratoire des Sciences de Materiaux et d'Environnement
Facult\'e des Sciences de Sfax
BP 1171
3000 Sfax
Tunisia
;
    'Mansour Salem'
;
Laboratoire de Chimie Appliqu\'ee: H\'et\'erocycles, Corps Gras et Polym\`eres
Facult\'e des Sciences de Sfax
BP 1171
3000 Sfax
Tunisia
;
