# Supplementary material for: Ethyl 6-amino-5-cyano-4-isopropyl-2-methyl-4H-pyran-3-carboxyl­ate
Source: Acta Crystallogr Sect E Struct Rep Online. 2008 Dec 6;65(Pt 1):o39. doi: 10.1107/S160053680804052X (PMC2967956; doi:10.1107/S160053680804052X)
Supplement: Supplementary file 2 [file e-65-00o39-Isup2.hkl]

#
# h,k,l, Fc-squared, Fo-squared, sigma(Fo-squared) and status flag
#
data_I
_shelx_title ' PRMONSOURMAHDI1_0m in P-1'
_shelx_refln_list_code          4
_shelx_F_calc_maximum      123.69
_exptl_crystal_F_000       268.00
_reflns_d_resolution_high  0.6686
 
loop_
 _symmetry_equiv_pos_as_xyz
 'x, y, z'
 '-x, -y, -z'
 
_cell_length_a     8.0856
_cell_length_b     9.3193
_cell_length_c    10.4563
_cell_angle_alpha  65.652
_cell_angle_beta   69.679
_cell_angle_gamma  76.105
 
_shelx_F_squared_multiplier     1.000
 
loop_
 _refln_index_h
 _refln_index_k
 _refln_index_l
 _refln_F_squared_calc
 _refln_F_squared_meas
 _refln_F_squared_sigma
 _refln_observed_status
   1   0   0      359.15      344.56      4.34 o
   2   0   0     2884.27     2780.01     24.28 o
   3   0   0       23.95       25.62      0.49 o
   4   0   0       36.58       37.90      0.65 o
   5   0   0      291.28      295.56      2.17 o
   6   0   0      204.70      184.09      1.76 o
   7   0   0        1.72        2.02      0.29 o
   8   0   0       21.18       22.40      0.71 o
   9   0   0        2.65        3.27      0.41 o
  10   0   0       11.10       11.65      0.74 o
  11   0   0        5.84        5.90      0.68 o
 -11   1   0        0.17       -0.38      0.51 o
 -10   1   0        4.89        3.30      0.53 o
  -9   1   0        0.55        0.52      0.36 o
  -8   1   0        9.15        9.23      0.50 o
  -7   1   0       10.10        9.99      0.56 o
  -6   1   0       13.35       13.68      0.54 o
  -5   1   0      139.10      146.80      1.71 o
  -4   1   0      929.59      982.30      7.84 o
  -3   1   0      276.98      281.42      2.50 o
  -2   1   0       52.10       41.75      0.73 o
  -1   1   0      683.22      705.11      7.02 o
   0   1   0     2465.34     2082.53     35.91 o
   1   1   0     2345.82     2383.28     28.79 o
   2   1   0     1463.36     1424.63      9.73 o
   3   1   0        0.35        0.32      0.02 o
   4   1   0      110.52      120.40      1.09 o
   5   1   0       20.40       24.00      0.56 o
   6   1   0      541.06      526.91      3.65 o
   7   1   0      503.64      486.97      3.51 o
   8   1   0       56.49       55.93      1.06 o
   9   1   0       14.82       14.05      0.63 o
  10   1   0        1.03        0.96      0.43 o
  11   1   0       10.30       10.38      0.76 o
 -10   2   0        3.43        3.19      0.55 o
  -9   2   0       14.02       15.14      0.77 o
  -8   2   0        0.80        0.34      0.30 o
  -7   2   0       54.90       51.56      1.09 o
  -6   2   0        2.64        3.23      0.35 o
  -5   2   0        4.01        3.14      0.29 o
  -4   2   0       30.30       32.77      0.58 o
  -3   2   0      754.55      751.80      6.74 o
  -2   2   0     1075.53     1084.13      8.37 o
  -1   2   0      635.57      657.19      6.52 o
   0   2   0      122.55      137.53      1.98 o
   1   2   0       77.33       72.27      0.94 o
   2   2   0        1.94        1.56      0.16 o
   3   2   0      585.18      610.19      3.86 o
   4   2   0       44.44       42.75      0.50 o
   5   2   0        6.79        4.77      0.32 o
   6   2   0        2.55        1.85      0.25 o
   7   2   0      231.96      226.46      2.44 o
   8   2   0        1.33        0.97      0.24 o
   9   2   0        1.17        1.73      0.33 o
  10   2   0        2.39        2.41      0.45 o
  11   2   0        0.49       -0.22      0.45 o
 -10   3   0        3.99        5.18      0.61 o
  -9   3   0        0.46        0.24      0.40 o
  -8   3   0        0.10       -0.31      0.31 o
  -7   3   0        2.84        1.62      0.35 o
  -6   3   0       24.94       19.64      0.67 o
  -5   3   0        6.90        7.72      0.42 o
  -4   3   0        0.02        0.06      0.01 o
  -3   3   0      204.02      245.31      2.05 o
  -2   3   0       39.90       38.50      0.61 o
  -1   3   0        0.09        0.16      0.07 o
   0   3   0        2.64        2.81      0.18 o
   1   3   0      370.54      400.83      4.31 o
   2   3   0      110.59      111.53      1.12 o
   3   3   0       22.02       25.35      0.46 o
   4   3   0       26.20       27.87      0.46 o
   5   3   0       45.08       44.99      0.61 o
   6   3   0        4.05        3.13      0.23 o
   7   3   0       33.78       32.33      0.62 o
   8   3   0        0.45        0.10      0.21 o
   9   3   0       11.25       11.41      0.50 o
  10   3   0        0.56        0.03      0.38 o
  11   3   0        0.74        0.90      0.71 o
 -10   4   0       27.28       28.32      1.45 o
  -9   4   0        4.41        5.77      0.72 o
  -8   4   0        0.19        0.49      0.34 o
  -7   4   0        1.71        1.07      0.34 o
  -6   4   0      153.03      131.62      1.81 o
  -5   4   0        2.42        3.44      0.35 o
  -4   4   0       46.44       55.47      0.80 o
  -3   4   0       31.02       36.27      0.69 o
  -2   4   0       86.15      100.99      1.00 o
  -1   4   0      171.72      166.86      1.54 o
   0   4   0      343.95      394.32      4.30 o
   1   4   0      127.08      105.80      1.92 o
   2   4   0       11.57       14.55      0.43 o
   3   4   0        7.72       10.23      0.44 o
   4   4   0        2.49        1.55      0.16 o
   5   4   0       40.96       41.09      0.65 o
   6   4   0       37.97       38.38      0.63 o
   7   4   0        6.73        7.34      0.38 o
   8   4   0        0.80        0.32      0.25 o
   9   4   0        0.43        0.27      0.28 o
  10   4   0        0.30        0.41      0.35 o
  11   4   0        0.06       -0.46      0.56 o
  -9   5   0       12.88       13.26      1.07 o
  -8   5   0        0.34        0.35      0.38 o
  -7   5   0        0.36        0.83      0.40 o
  -6   5   0        0.16       -0.09      0.33 o
  -5   5   0        6.26        6.55      0.49 o
  -4   5   0      632.34      605.69      5.86 o
  -3   5   0      205.04      206.11      2.29 o
  -2   5   0        8.73       10.44      0.33 o
  -1   5   0       40.83       41.60      0.61 o
   0   5   0      837.64      898.99      7.94 o
   1   5   0      614.11      655.01      7.04 o
   2   5   0       56.93       58.80      2.55 o
   3   5   0        4.96        4.75      0.32 o
   4   5   0        4.49        3.88      0.30 o
   5   5   0       90.44       82.70      1.03 o
   6   5   0        8.83        8.85      0.48 o
   7   5   0       44.61       41.86      0.80 o
   8   5   0        9.51        9.28      0.55 o
   9   5   0        3.75        4.39      0.49 o
  10   5   0        2.55        3.37      0.50 o
  -9   6   0        4.79        3.37      1.11 o
  -8   6   0       25.29       28.58      1.15 o
  -7   6   0        5.75        6.24      0.63 o
  -6   6   0        2.49        1.67      0.42 o
  -5   6   0      119.61      126.01      1.93 o
  -4   6   0       66.03       68.26      1.48 o
  -3   6   0      745.50      755.11      6.95 o
  -2   6   0       47.13       45.28      0.69 o
  -1   6   0       89.35       84.73      1.21 o
   0   6   0        2.19        1.70      0.22 o
   1   6   0        2.53        4.63      0.72 o
   2   6   0      100.03       91.65      1.67 o
   3   6   0     1031.56     1004.34     10.49 o
   4   6   0        0.54        0.19      0.21 o
   5   6   0       55.75       57.97      1.22 o
   6   6   0       22.58       22.02      0.70 o
   7   6   0      135.64      130.14      1.69 o
   8   6   0        3.13        4.08      0.45 o
   9   6   0        1.09        0.49      0.39 o
  10   6   0        0.65        0.35      0.42 o
  -8   7   0        0.01        0.17      0.76 o
  -7   7   0        1.63        1.58      0.82 o
  -6   7   0        0.00        0.33      0.57 o
  -5   7   0        0.76        0.30      0.58 o
  -4   7   0       20.62       20.39      2.71 o
  -3   7   0        4.57        5.39      0.50 o
  -2   7   0       16.24       17.08      0.63 o
  -1   7   0      157.42      141.56      2.73 o
   0   7   0        1.17        0.61      0.40 o
   1   7   0        6.60        6.38      1.48 o
   2   7   0      114.59      106.93      4.34 o
   3   7   0      773.58      712.20     10.57 o
   4   7   0      114.82      117.02      1.82 o
   5   7   0       24.86       24.45      1.13 o
   6   7   0        5.81        5.68      0.93 o
   7   7   0        1.86        1.26      0.38 o
   8   7   0        5.95        5.75      0.70 o
   9   7   0       19.23       21.60      1.01 o
  10   7   0        9.74       11.03      0.86 o
  -7   8   0        5.33        4.90      1.02 o
  -6   8   0       11.49       11.63      1.17 o
  -5   8   0        0.68        0.74      0.63 o
  -4   8   0       27.27       28.58      2.11 o
  -3   8   0        0.42        0.10      0.70 o
  -2   8   0       28.14       24.64      1.21 o
  -1   8   0       31.50       32.35      1.80 o
   0   8   0        1.33        1.28      0.52 o
   1   8   0       16.60       13.66      0.97 o
   2   8   0       30.20       31.80      1.36 o
   3   8   0        0.09        0.07      0.37 o
   4   8   0        2.79        1.79      0.54 o
   5   8   0       17.67       15.09      0.73 o
   6   8   0        0.62        0.35      0.39 o
   7   8   0        2.81        2.67      0.48 o
   8   8   0        0.11        0.04      0.40 o
   9   8   0        1.42        2.24      0.51 o
  -7   9   0        0.12       -0.17      0.91 o
  -6   9   0        0.62        0.71      1.06 o
  -5   9   0        0.43       -0.60      0.86 o
  -4   9   0       15.95       19.40      2.02 o
  -3   9   0        3.29        2.80      1.07 o
  -2   9   0        2.81        3.69      1.09 o
  -1   9   0        5.61        6.29      1.09 o
   0   9   0       50.24       44.75      3.93 o
   1   9   0        1.08        2.64      0.66 o
   2   9   0        2.31        3.50      1.04 o
   3   9   0        0.55        0.95      0.58 o
   4   9   0        0.41       -0.11      0.36 o
   5   9   0        0.75        0.69      0.43 o
   6   9   0        5.15        6.09      0.76 o
   7   9   0        3.14        5.45      0.68 o
   8   9   0        2.82        2.58      0.56 o
  -5  10   0        0.09        0.04      1.07 o
  -4  10   0        1.22        1.55      1.17 o
  -3  10   0       65.52       78.94      3.84 o
  -2  10   0        2.29        3.24      1.17 o
  -1  10   0       12.59       16.30      1.59 o
   0  10   0        0.18        0.42      0.89 o
   1  10   0        0.42       -0.26      0.57 o
   2  10   0        0.05       -0.16      0.58 o
   3  10   0       19.14       21.68      1.11 o
   4  10   0        3.18        2.41      0.61 o
   5  10   0        1.57        0.93      0.47 o
   6  10   0        1.50        1.65      0.63 o
   7  10   0        0.72        0.74      0.54 o
  -4  11   0        0.01       -0.15      0.91 o
  -3  11   0       24.87       26.33      2.55 o
  -2  11   0        0.76        0.90      0.99 o
   0  11   0        1.83        1.47      1.09 o
   1  11   0        4.91        3.74      1.22 o
   2  11   0        0.33        0.54      0.69 o
   3  11   0       35.33       36.62      1.80 o
   4  11   0       27.26       32.72      1.76 o
   5  11   0        1.62        1.76      0.66 o
   6  11   0       12.58       15.83      1.18 o
  -2  12   0        6.40        7.41      1.77 o
  -1  12   0       28.73       32.13      2.80 o
   0  12   0       34.77       41.26      2.80 o
   1  12   0        0.76        0.61      1.14 o
   2  12   0        5.51        5.84      1.09 o
   3  12   0        7.40        7.88      0.92 o
   4  12   0       17.86       16.15      1.17 o
  -3 -12   1        0.17        0.08      0.67 o
  -2 -12   1        1.95        2.70      0.93 o
  -1 -12   1       24.47       28.81      1.76 o
   0 -12   1       37.99       48.32      2.12 o
   1 -12   1        8.15        7.99      1.21 o
  -5 -11   1        2.97        4.21      1.02 o
  -4 -11   1        0.97        1.09      0.64 o
  -3 -11   1       11.36       11.28      1.35 o
  -2 -11   1        6.31        5.36      0.80 o
  -1 -11   1        3.76        2.83      0.80 o
   0 -11   1        2.83        3.30      0.83 o
   1 -11   1        1.52        0.81      1.06 o
   2 -11   1       17.30       21.72      2.32 o
   3 -11   1        0.00        0.49      1.01 o
   4 -11   1        0.13        0.42      1.17 o
  -7 -10   1        2.60        4.59      0.74 o
  -6 -10   1        0.05        0.15      0.58 o
  -5 -10   1        6.46        7.98      1.13 o
  -4 -10   1        0.22       -0.08      0.49 o
  -3 -10   1       39.24       41.10      1.82 o
  -2 -10   1        8.73        8.74      0.83 o
  -1 -10   1        4.49        6.76      0.77 o
   0 -10   1        2.74        3.71      1.15 o
   1 -10   1       11.08       11.34      1.49 o
   2 -10   1        0.39        0.41      0.87 o
   3 -10   1        3.07        0.86      1.06 o
   4 -10   1        0.61       -0.90      0.90 o
   5 -10   1        0.18       -0.06      1.00 o
  -8  -9   1        1.27        0.83      0.51 o
  -7  -9   1        7.44        8.34      0.97 o
  -6  -9   1        2.26        1.72      0.52 o
  -5  -9   1        0.50       -0.32      0.40 o
  -4  -9   1        3.92        3.12      0.62 o
  -3  -9   1        1.64        0.98      0.52 o
  -2  -9   1        0.10       -0.26      0.42 o
  -1  -9   1        1.15        2.11      0.68 o
   0  -9   1       16.48       14.30      1.47 o
   1  -9   1        8.77        8.04      1.19 o
   2  -9   1       10.67       11.33      1.02 o
   3  -9   1        0.01       -0.70      0.70 o
   4  -9   1       23.60       27.17      2.31 o
   5  -9   1        1.91        1.80      1.19 o
   6  -9   1        2.13        3.32      1.30 o
  -9  -8   1        0.21       -0.13      0.62 o
  -8  -8   1        3.47        4.93      0.61 o
  -7  -8   1       13.72       16.11      0.81 o
  -6  -8   1       15.37       15.23      0.83 o
  -5  -8   1        8.16        9.15      0.65 o
  -4  -8   1       47.97       48.92      1.23 o
  -3  -8   1        7.80        7.88      0.59 o
  -2  -8   1        0.09        0.02      0.40 o
  -1  -8   1       95.48       91.70      2.36 o
   0  -8   1       49.36       36.02      3.24 o
   1  -8   1        9.85        9.38      0.66 o
   2  -8   1        2.18        2.07      0.52 o
   3  -8   1        5.59        5.98      0.74 o
   4  -8   1        0.30       -0.10      0.69 o
   5  -8   1        0.89        2.17      0.99 o
   6  -8   1        0.65        0.52      0.92 o
   7  -8   1        0.39        0.24      1.01 o
  -9  -7   1        3.61        4.74      0.66 o
  -8  -7   1        4.46        5.85      0.63 o
  -7  -7   1        0.23        0.16      0.51 o
  -6  -7   1        0.42        0.25      0.38 o
  -5  -7   1        8.77        9.28      1.03 o
  -4  -7   1      195.28      190.88      2.55 o
  -3  -7   1        6.07        6.73      0.52 o
  -2  -7   1       10.00        8.79      1.39 o
  -1  -7   1       10.40        9.60      0.81 o
   0  -7   1      138.93      122.53      2.51 o
   1  -7   1       17.37       15.53      0.84 o
   2  -7   1        0.02       -0.15      0.34 o
   3  -7   1       32.63       33.95      3.35 o
   4  -7   1        1.43        1.15      0.51 o
   5  -7   1        7.26        5.91      0.80 o
   6  -7   1       53.61       59.73      2.12 o
   7  -7   1       19.87       24.40      1.53 o
   8  -7   1       16.05       15.18      1.39 o
 -10  -6   1        0.07       -0.22      0.92 o
  -9  -6   1        0.15       -0.18      0.45 o
  -8  -6   1       16.64       17.85      0.88 o
  -7  -6   1       25.27       25.22      1.13 o
  -6  -6   1        1.04        0.96      0.33 o
  -5  -6   1        2.34        2.50      0.32 o
  -4  -6   1       69.30       65.75      1.24 o
  -3  -6   1        0.04        0.51      0.30 o
  -2  -6   1        1.88        1.40      0.37 o
  -1  -6   1       16.24       15.60      0.69 o
   0  -6   1        1.58        1.67      0.33 o
   1  -6   1        0.01        0.58      0.19 o
   2  -6   1      143.33      142.60      1.55 o
   3  -6   1      283.24      280.38      2.70 o
   4  -6   1       64.31       60.34      1.13 o
   5  -6   1        0.61        0.19      0.31 o
   6  -6   1       18.54       19.60      0.82 o
   7  -6   1       24.23       26.91      1.70 o
   8  -6   1        1.07        1.51      0.54 o
   9  -6   1        2.61        2.32      0.82 o
 -10  -5   1        1.54        1.68      0.54 o
  -9  -5   1        3.61        4.25      0.50 o
  -8  -5   1       22.91       23.42      0.82 o
  -7  -5   1       55.19       52.09      1.01 o
  -6  -5   1       27.72       22.67      0.64 o
  -5  -5   1        9.40        9.22      0.45 o
  -4  -5   1       16.82       17.08      0.51 o
  -3  -5   1        0.06        0.18      0.19 o
  -2  -5   1        5.22        4.30      0.28 o
  -1  -5   1       81.51       80.56      1.67 o
   0  -5   1      166.63      182.66      2.45 o
   1  -5   1        6.96        8.83      0.38 o
   2  -5   1        2.61        4.09      0.25 o
   3  -5   1       66.81       62.49      0.83 o
   4  -5   1       80.55       79.45      1.16 o
   5  -5   1       35.81       35.30      0.94 o
   6  -5   1        0.08        0.24      0.31 o
   7  -5   1        0.95        0.38      0.41 o
   8  -5   1        3.87        4.62      0.61 o
   9  -5   1       14.87       14.53      1.04 o
 -10  -4   1        7.70        8.89      0.92 o
  -9  -4   1        0.10        0.06      0.30 o
  -8  -4   1        9.09       10.94      0.57 o
  -7  -4   1        1.48        1.09      0.28 o
  -6  -4   1       37.71       31.85      0.65 o
  -5  -4   1        4.40        5.14      0.34 o
  -4  -4   1      112.54      115.43      1.19 o
  -3  -4   1       39.58       40.23      0.58 o
  -2  -4   1      148.23      154.63      1.69 o
  -1  -4   1       11.02        8.27      0.75 o
   0  -4   1     1270.96     1419.08     14.16 o
   1  -4   1       78.92       83.00      1.07 o
   2  -4   1        1.32        0.62      0.16 o
   3  -4   1        2.84        4.54      0.29 o
   4  -4   1       45.91       44.15      0.77 o
   5  -4   1        1.12        0.53      0.28 o
   6  -4   1        5.81        6.97      0.47 o
   7  -4   1        8.02        7.84      0.53 o
   8  -4   1        0.00       -0.02      0.31 o
   9  -4   1        0.67        0.21      0.39 o
  10  -4   1        0.38        0.15      0.48 o
 -10  -3   1       14.81       17.24      0.98 o
  -9  -3   1        0.04       -0.07      0.29 o
  -8  -3   1        4.71        4.36      0.41 o
  -7  -3   1        1.97        1.27      0.26 o
  -6  -3   1        1.42        0.87      0.20 o
  -5  -3   1        0.18        0.27      0.15 o
  -4  -3   1      103.77      130.41      1.10 o
  -3  -3   1      163.67      174.65      1.52 o
  -2  -3   1      146.51      165.31      1.57 o
  -1  -3   1      279.16      299.51      2.91 o
   0  -3   1      503.54      550.31      5.73 o
   1  -3   1        4.88        5.54      0.29 o
   2  -3   1        9.93       13.15      0.46 o
   3  -3   1        0.01        0.17      0.23 o
   4  -3   1       39.48       37.91      0.62 o
   5  -3   1        1.48        2.89      0.25 o
   6  -3   1       10.69       10.06      0.41 o
   7  -3   1       52.38       41.67      0.99 o
   8  -3   1        0.82        1.11      0.35 o
   9  -3   1        0.37       -0.06      0.37 o
  10  -3   1        0.06       -0.14      0.40 o
 -11  -2   1        1.22        0.95      0.65 o
 -10  -2   1        7.59        8.59      0.88 o
  -9  -2   1        0.55        0.07      0.32 o
  -8  -2   1        2.35        2.14      0.28 o
  -7  -2   1        0.00       -0.03      0.20 o
  -6  -2   1       29.91       26.96      0.53 o
  -5  -2   1        0.27        0.27      0.14 o
  -4  -2   1      350.19      369.14      2.41 o
  -3  -2   1      492.38      558.63      4.38 o
  -2  -2   1      576.50      543.57      3.64 o
  -1  -2   1        4.38        3.59      0.11 o
   0  -2   1       53.86       60.51      0.76 o
   1  -2   1        1.13        1.19      0.13 o
   2  -2   1        0.05       -0.01      0.12 o
   3  -2   1      733.79      827.19      6.73 o
   4  -2   1       73.28       85.71      1.05 o
   5  -2   1      158.23      175.46      1.71 o
   6  -2   1       26.19       25.04      0.76 o
   7  -2   1       31.82       23.60      0.84 o
   8  -2   1        0.24        0.07      0.29 o
   9  -2   1        4.85        4.25      0.46 o
  10  -2   1        0.09       -0.22      0.38 o
  11  -2   1        0.09        0.33      0.52 o
 -11  -1   1        0.00       -0.47      0.47 o
 -10  -1   1        0.10       -0.12      0.40 o
  -9  -1   1        2.45        2.28      0.40 o
  -8  -1   1       15.99       13.65      0.55 o
  -7  -1   1        5.25        4.86      0.30 o
  -6  -1   1       59.01       57.92      0.76 o
  -5  -1   1      125.12      126.13      1.63 o
  -4  -1   1       39.81       41.00      0.55 o
  -3  -1   1      714.04      761.93      4.48 o
  -2  -1   1      734.49      726.44      4.45 o
  -1  -1   1     1561.14     1494.91     14.43 o
   0  -1   1        0.15        0.02      0.19 o
   1  -1   1      171.77      170.55      2.19 o
   2  -1   1      827.67      851.28      6.59 o
   3  -1   1      881.40      928.39      8.17 o
   4  -1   1       53.56       66.98      1.05 o
   5  -1   1       17.68       22.98      0.74 o
   6  -1   1       40.68       47.23      1.00 o
   7  -1   1        0.25        0.25      0.19 o
   8  -1   1        0.23        0.01      0.25 o
   9  -1   1        6.49        8.15      0.54 o
  10  -1   1       15.64       17.74      0.91 o
  11  -1   1        8.18        9.61      0.77 o
 -11   0   1        0.32        0.23      0.64 o
 -10   0   1       13.46       14.02      0.81 o
  -9   0   1        4.75        5.33      0.55 o
  -8   0   1        1.28        1.01      0.29 o
  -7   0   1        0.15        0.34      0.24 o
  -6   0   1      218.44      209.73      1.92 o
  -5   0   1       34.71       38.97      0.53 o
  -4   0   1        0.39        0.47      0.12 o
  -3   0   1       71.38       86.44      0.71 o
  -2   0   1      179.24      196.20      1.36 o
  -1   0   1     1570.39     1554.30     12.77 o
   0   0   1     1219.75     1137.44     19.35 o
   2   0   1       37.19       31.95      0.61 o
   3   0   1      241.53      263.03      2.32 o
   4   0   1       86.66       98.06      1.19 o
   5   0   1        0.11        0.11      0.14 o
   6   0   1      139.20      126.56      1.27 o
   7   0   1       18.77       19.22      0.47 o
   8   0   1        3.90        4.22      0.39 o
   9   0   1       10.50       10.08      0.57 o
  10   0   1       25.91       28.37      1.02 o
  11   0   1        1.43        0.68      0.44 o
 -10   1   1        9.34       10.43      0.75 o
  -9   1   1       10.74       10.92      0.68 o
  -8   1   1        5.45        4.72      0.47 o
  -7   1   1        2.47        2.14      0.31 o
  -6   1   1        0.13       -0.07      0.20 o
  -5   1   1      171.24      179.83      1.66 o
  -4   1   1      533.45      567.42      4.39 o
  -3   1   1      293.26      318.56      2.33 o
  -2   1   1       26.36       29.15      0.41 o
  -1   1   1      327.78      333.05      2.42 o
   0   1   1      290.34      319.36      4.04 o
   1   1   1     2328.09     2142.28     37.02 o
   2   1   1      647.80      629.71      4.15 o
   3   1   1      255.90      254.21      2.35 o
   4   1   1       67.84       73.51      0.72 o
   5   1   1       26.19       25.24      0.57 o
   6   1   1       24.41       28.53      0.60 o
   7   1   1      223.56      215.19      1.99 o
   8   1   1       13.18       12.43      0.43 o
   9   1   1        2.14        2.27      0.37 o
  10   1   1        9.54        9.44      0.60 o
  11   1   1        0.05        0.11      0.42 o
 -10   2   1        1.79        1.56      0.47 o
  -9   2   1        0.91        0.81      0.43 o
  -8   2   1        0.55        0.84      0.35 o
  -7   2   1       16.06       13.67      0.54 o
  -6   2   1        0.63        0.43      0.26 o
  -5   2   1      201.51      210.86      3.42 o
  -4   2   1       13.97       17.53      0.50 o
  -3   2   1      488.61      527.77      3.94 o
  -2   2   1       95.38       99.15      1.00 o
  -1   2   1      799.84      793.41      6.14 o
   0   2   1      150.37      135.74      2.65 o
   1   2   1        1.30        0.44      0.26 o
   2   2   1       22.64       19.47      0.45 o
   3   2   1     1374.82     1436.85     10.26 o
   4   2   1        3.02        4.55      0.18 o
   5   2   1       36.63       34.43      0.47 o
   6   2   1       13.91       15.07      0.35 o
   7   2   1      224.66      213.24      1.85 o
   8   2   1        8.30        7.66      0.37 o
   9   2   1        3.51        3.47      0.39 o
  10   2   1        0.04       -0.26      0.31 o
  11   2   1        0.70       -0.28      0.45 o
 -10   3   1        0.35        0.78      0.46 o
  -9   3   1        1.96        1.08      0.50 o
  -8   3   1        0.20       -0.17      0.32 o
  -7   3   1       46.53       41.95      1.03 o
  -6   3   1        1.54        1.19      0.30 o
  -5   3   1        1.97        1.33      0.27 o
  -4   3   1       37.02       35.83      0.73 o
  -3   3   1        2.27        2.92      0.19 o
  -2   3   1        2.53        2.41      0.21 o
  -1   3   1        2.21        1.56      0.04 o
   0   3   1      177.93      189.94      3.00 o
   1   3   1       56.49       55.41      1.51 o
   2   3   1       80.52       90.30      1.28 o
   3   3   1      213.39      239.16      2.13 o
   4   3   1        5.78        8.40      0.29 o
   5   3   1      126.91      120.12      1.09 o
   6   3   1        0.23        0.13      0.15 o
   7   3   1       52.06       48.62      0.75 o
   8   3   1        8.41        8.43      0.39 o
   9   3   1        2.25        1.67      0.29 o
  10   3   1       11.54       11.24      0.69 o
  11   3   1        0.41        0.41      0.76 o
 -10   4   1        6.89        9.29      1.40 o
  -9   4   1        0.01       -0.26      0.38 o
  -8   4   1        1.52        1.01      0.40 o
  -7   4   1       35.11       38.47      1.01 o
  -6   4   1        0.08        0.09      0.28 o
  -5   4   1        7.36        6.40      0.42 o
  -4   4   1       33.88       28.23      0.74 o
  -3   4   1        9.06       10.87      0.27 o
  -2   4   1       16.18       13.03      0.33 o
  -1   4   1       65.21       66.01      1.23 o
   0   4   1      872.28      986.82      8.62 o
   1   4   1      397.95      484.15      6.43 o
   2   4   1      826.30      932.43      8.70 o
   3   4   1        3.15        2.12      0.19 o
   4   4   1        2.18        2.28      0.27 o
   5   4   1       28.15       31.43      0.53 o
   6   4   1        0.29        0.15      0.18 o
   7   4   1        1.77        1.65      0.23 o
   8   4   1        1.14        0.57      0.29 o
   9   4   1        3.33        2.61      0.36 o
  10   4   1        6.27        6.75      0.51 o
  11   4   1        2.56        3.08      0.55 o
  -9   5   1        8.55        9.36      0.95 o
  -8   5   1        4.24        3.89      0.53 o
  -7   5   1        4.06        3.91      0.47 o
  -6   5   1        0.21        0.86      0.33 o
  -5   5   1        0.17        0.69      0.31 o
  -4   5   1        2.97        4.37      0.41 o
  -3   5   1       28.78       28.63      0.66 o
  -2   5   1       63.35       52.94      0.75 o
  -1   5   1       38.18       39.06      0.82 o
   0   5   1       63.41       79.88      1.66 o
   1   5   1      158.73      171.10      1.86 o
   2   5   1       79.56       74.95      1.33 o
   3   5   1      129.40      123.51      1.51 o
   4   5   1       46.56       42.99      0.74 o
   5   5   1        9.93       10.46      0.35 o
   6   5   1       53.79       43.07      0.73 o
   7   5   1        3.06        4.27      0.34 o
   8   5   1       14.69       15.11      0.60 o
   9   5   1       21.82       23.96      0.86 o
  10   5   1        1.35        1.36      0.38 o
  11   5   1        0.70        1.47      0.50 o
  -9   6   1        4.47        3.83      2.02 o
  -8   6   1        3.52        2.04      0.55 o
  -7   6   1        0.12        0.47      0.42 o
  -6   6   1        8.38        9.52      0.65 o
  -5   6   1       73.99       73.23      1.66 o
  -4   6   1        6.73        6.51      0.55 o
  -3   6   1      698.99      656.97      7.22 o
  -2   6   1        3.04        2.76      0.36 o
  -1   6   1       90.02       98.11      1.54 o
   0   6   1      243.60      242.88      2.97 o
   1   6   1       53.67       51.92      0.84 o
   2   6   1       54.62       53.73      1.18 o
   3   6   1       29.14       29.86      1.16 o
   4   6   1       62.52       56.80      0.88 o
   5   6   1       14.51       16.98      0.57 o
   6   6   1        5.22        4.43      0.32 o
   7   6   1        0.46        0.86      0.27 o
   8   6   1        4.08        3.22      0.36 o
   9   6   1        0.01        0.03      0.30 o
  10   6   1        1.62        2.22      0.47 o
  -8   7   1        1.83        0.45      0.81 o
  -7   7   1       32.99       35.66      1.83 o
  -6   7   1        8.86        8.91      0.78 o
  -5   7   1        8.26        7.87      0.68 o
  -4   7   1       50.64       50.56      1.72 o
  -3   7   1       66.65       65.79      1.85 o
  -2   7   1       37.47       35.22      0.97 o
  -1   7   1        7.97        7.15      0.33 o
   0   7   1        0.72       -0.11      0.41 o
   1   7   1        8.75        6.48      0.62 o
   2   7   1      201.74      180.16      2.67 o
   3   7   1      294.92      280.74      3.74 o
   4   7   1      352.36      340.90      3.70 o
   5   7   1       30.52       30.24      0.90 o
   6   7   1       18.95       18.65      0.86 o
   7   7   1        8.60       10.01      0.52 o
   8   7   1        2.29        2.03      0.38 o
   9   7   1        0.80        1.16      0.43 o
  10   7   1       14.13       16.06      1.05 o
  -7   8   1        3.08        2.55      0.91 o
  -6   8   1        0.45        0.96      0.72 o
  -5   8   1        0.37        1.04      0.64 o
  -4   8   1        0.02        0.04      0.46 o
  -3   8   1        1.41        1.56      0.53 o
  -2   8   1      118.88      117.53      2.56 o
  -1   8   1       46.45       40.11      1.95 o
   0   8   1      136.52      118.57      5.09 o
   1   8   1        6.39        5.79      1.05 o
   2   8   1        1.12       -0.31      0.46 o
   3   8   1        4.51        4.88      0.57 o
   4   8   1      128.83      120.95      2.72 o
   5   8   1       14.98       15.81      1.01 o
   6   8   1        0.11        0.39      0.42 o
   7   8   1        0.01       -0.15      0.33 o
   8   8   1        0.00       -0.07      0.37 o
   9   8   1        2.20        2.27      0.51 o
  10   8   1       44.92       51.96      1.87 o
  -7   9   1        0.22        0.87      1.12 o
  -6   9   1       12.25        9.81      1.80 o
  -5   9   1        1.83        1.41      1.11 o
  -4   9   1        0.09        1.32      0.94 o
  -3   9   1        1.45        1.22      0.82 o
  -2   9   1        2.68        2.31      0.95 o
  -1   9   1        2.30        1.62      0.76 o
   0   9   1        5.69        6.36      0.89 o
   1   9   1        5.86        5.58      0.78 o
   2   9   1        5.64        6.35      0.83 o
   3   9   1        6.38        6.26      0.65 o
   4   9   1       15.64       15.09      0.88 o
   5   9   1        2.05        1.82      0.46 o
   6   9   1       34.28       34.09      1.31 o
   7   9   1        3.05        3.48      0.57 o
   8   9   1        1.33        1.05      0.45 o
   9   9   1        2.44        2.64      0.58 o
  -6  10   1        2.88        1.44      1.26 o
  -5  10   1        0.41       -0.34      0.94 o
  -4  10   1       17.15       16.16      2.06 o
  -3  10   1        1.92        2.16      1.14 o
  -2  10   1        8.70       12.74      1.71 o
  -1  10   1        9.34       12.22      1.36 o
   0  10   1        0.27        0.47      0.79 o
   1  10   1        1.54        1.39      0.65 o
   2  10   1        0.48        0.49      0.60 o
   3  10   1        7.46        6.02      0.90 o
   4  10   1        0.11       -0.02      0.45 o
   5  10   1        5.22        5.92      0.74 o
   6  10   1        0.60        1.08      0.87 o
   7  10   1        0.06       -0.43      0.43 o
   8  10   1        4.94        3.78      0.60 o
  -4  11   1        3.93        4.44      1.49 o
  -3  11   1       10.80        9.69      1.77 o
  -2  11   1        0.98        1.39      1.16 o
   0  11   1        8.02        9.73      1.47 o
   1  11   1        5.74        5.78      1.25 o
   2  11   1        0.38        0.08      0.75 o
   3  11   1        4.50        5.74      2.03 o
   4  11   1       24.80       26.90      1.30 o
   5  11   1       11.41       10.62      0.80 o
   6  11   1        0.02       -0.12      0.55 o
   7  11   1        0.36       -0.18      0.52 o
  -3  12   1        0.56        0.17      1.12 o
  -2  12   1        1.58        0.94      1.15 o
  -1  12   1        1.02        2.67      1.30 o
   0  12   1       42.47       51.21      2.95 o
   1  12   1       14.29       16.57      1.95 o
   2  12   1        0.78        1.19      1.04 o
   3  12   1        0.67        0.65      0.80 o
   4  12   1       26.39       29.45      1.80 o
   5  12   1        0.03       -0.27      0.73 o
   1  13   1       12.71       16.66      2.22 o
   2  13   1        6.13        9.39      1.88 o
  -4 -11   2       21.30       24.49      1.64 o
  -3 -11   2        0.00       -0.25      0.58 o
  -2 -11   2        3.42        2.39      0.90 o
  -1 -11   2        2.04        2.76      0.88 o
   0 -11   2        8.88       11.74      1.33 o
   1 -11   2        8.23        9.13      1.10 o
   2 -11   2        0.96        1.70      0.82 o
   3 -11   2        3.84        3.06      0.93 o
  -6 -10   2        1.96        1.76      0.73 o
  -5 -10   2        0.02        0.59      0.76 o
  -4 -10   2        2.44        2.94      0.70 o
  -3 -10   2        3.14        2.77      0.75 o
  -2 -10   2        0.00        0.49      0.52 o
  -1 -10   2        5.11        6.49      0.77 o
   0 -10   2        1.44        1.57      1.20 o
   1 -10   2        0.38        0.86      0.69 o
   2 -10   2        2.32        1.88      0.78 o
   3 -10   2       28.52       31.61      2.20 o
   4 -10   2        1.67        1.51      0.81 o
   5 -10   2        5.12        4.20      0.96 o
  -7  -9   2        0.73        0.62      0.53 o
  -6  -9   2        1.90        2.16      0.84 o
  -5  -9   2        0.16       -0.41      0.63 o
  -4  -9   2        2.49        2.54      0.62 o
  -3  -9   2        0.69        1.10      0.67 o
  -2  -9   2        4.11        3.90      0.64 o
  -1  -9   2        0.47        0.46      0.47 o
   0  -9   2        1.60        0.64      0.49 o
   1  -9   2        0.66        0.21      0.58 o
   2  -9   2        0.06       -0.11      0.36 o
   3  -9   2        3.34        4.18      1.09 o
   4  -9   2        4.61        5.16      0.92 o
   5  -9   2       11.33       10.34      1.17 o
   6  -9   2        0.06        1.03      0.75 o
  -8  -8   2        2.63        2.54      0.57 o
  -7  -8   2        0.08        0.12      0.45 o
  -6  -8   2       11.42       12.26      0.81 o
  -5  -8   2        1.60        0.62      0.53 o
  -4  -8   2       11.08       10.09      0.78 o
  -3  -8   2        4.59        4.86      1.37 o
  -2  -8   2        5.04        4.69      1.23 o
  -1  -8   2        2.12        2.16      0.69 o
   0  -8   2        0.88        0.24      0.45 o
   1  -8   2        9.83        9.15      0.69 o
   2  -8   2        0.23       -0.13      0.41 o
   3  -8   2        0.08       -0.13      0.42 o
   4  -8   2        0.84        2.48      1.02 o
   5  -8   2        0.42        0.40      0.85 o
   6  -8   2        3.63        4.29      0.89 o
   7  -8   2        3.13        2.33      1.24 o
  -9  -7   2        0.01        0.20      0.52 o
  -8  -7   2        1.07        1.75      0.48 o
  -7  -7   2        6.36        7.46      0.62 o
  -6  -7   2        9.69       10.35      0.71 o
  -5  -7   2        0.54        0.94      0.47 o
  -4  -7   2      123.29      123.57      1.96 o
  -3  -7   2       47.17       47.33      1.33 o
  -2  -7   2        9.46        8.56      0.65 o
  -1  -7   2       12.39       11.20      0.60 o
   0  -7   2       93.32       87.33      1.78 o
   1  -7   2       78.05       61.71      1.43 o
   2  -7   2       77.49       73.06      1.86 o
   3  -7   2       49.26       52.44      1.93 o
   4  -7   2       15.55       16.26      1.00 o
   5  -7   2        0.48        0.12      0.71 o
   6  -7   2       11.26       12.96      1.10 o
   7  -7   2        0.60        0.24      0.91 o
   8  -7   2        0.84       -0.22      1.01 o
  -9  -6   2        0.76       -0.15      0.53 o
  -8  -6   2        7.39        8.88      0.98 o
  -7  -6   2        4.14        4.48      0.77 o
  -6  -6   2       17.56       19.15      1.22 o
  -5  -6   2       61.35       62.78      1.34 o
  -4  -6   2       64.75       67.80      1.37 o
  -3  -6   2      339.35      326.92      4.84 o
  -2  -6   2       28.91       26.03      0.90 o
  -1  -6   2       23.88       25.35      0.91 o
   0  -6   2       75.24       66.65      1.41 o
   1  -6   2        0.43        0.44      0.08 o
   2  -6   2       98.51       95.92      1.91 o
   3  -6   2      343.31      350.51      3.64 o
   4  -6   2        1.88        1.92      0.34 o
   5  -6   2       15.40       15.55      0.94 o
   6  -6   2        5.71        6.32      0.55 o
   7  -6   2       59.15       63.39      1.49 o
   8  -6   2        0.44        0.08      0.44 o
   9  -6   2        6.91        5.92      1.04 o
  -9  -5   2        2.57        3.59      0.67 o
  -8  -5   2        0.05        0.22      0.35 o
  -7  -5   2        2.96        3.39      0.39 o
  -6  -5   2        5.99        5.34      0.40 o
  -5  -5   2        3.96        3.60      0.62 o
  -4  -5   2       67.18       66.04      1.02 o
  -3  -5   2        5.40        4.13      0.37 o
  -2  -5   2        0.85        0.63      0.23 o
  -1  -5   2      413.64      388.72      3.96 o
   0  -5   2       40.41       40.16      1.24 o
   1  -5   2      140.44      142.13      2.09 o
   2  -5   2      147.65      143.74      2.80 o
   3  -5   2      746.44      708.00      8.18 o
   4  -5   2      202.88      204.47      2.14 o
   5  -5   2       32.77       32.17      0.76 o
   6  -5   2        1.48        1.01      0.36 o
   7  -5   2       10.41        9.85      0.66 o
   8  -5   2       15.50       16.76      1.17 o
   9  -5   2       26.63       28.34      1.57 o
 -10  -4   2        0.61        0.99      0.65 o
  -9  -4   2        0.94        0.78      0.42 o
  -8  -4   2        0.45        1.09      0.36 o
  -7  -4   2        7.32        8.53      0.46 o
  -6  -4   2       55.33       51.40      0.84 o
  -5  -4   2        7.64        8.38      0.45 o
  -4  -4   2        7.10        6.23      0.40 o
  -3  -4   2        0.47        0.19      0.02 o
  -2  -4   2      136.01      134.67      1.32 o
  -1  -4   2       60.17       63.20      1.02 o
   0  -4   2       16.65       20.43      0.57 o
   1  -4   2        4.86        3.63      0.33 o
   2  -4   2       36.86       43.89      0.81 o
   3  -4   2       48.61       41.36      0.63 o
   4  -4   2       60.95       62.32      1.06 o
   5  -4   2       71.64       65.32      1.04 o
   6  -4   2       34.21       27.40      0.87 o
   7  -4   2        5.64        5.54      0.48 o
   8  -4   2       12.23       12.92      0.69 o
   9  -4   2        7.45        7.80      0.65 o
  10  -4   2       77.18       84.86      1.80 o
 -10  -3   2        0.78        1.13      0.54 o
  -9  -3   2        0.00       -0.32      0.32 o
  -8  -3   2        2.26        2.22      0.34 o
  -7  -3   2        0.07       -0.15      0.24 o
  -6  -3   2       13.97       14.10      0.57 o
  -5  -3   2        3.87        3.09      0.25 o
  -4  -3   2        5.41        5.08      0.23 o
  -3  -3   2      130.77      139.15      1.22 o
  -2  -3   2       49.07       45.47      0.52 o
  -1  -3   2       49.95       54.62      0.70 o
   0  -3   2      701.19      739.02      6.59 o
   1  -3   2      102.40      117.75      1.38 o
   2  -3   2      171.62      196.26      1.78 o
   3  -3   2       17.48       17.13      0.41 o
   4  -3   2       36.00       32.33      0.70 o
   5  -3   2        4.93        5.19      0.33 o
   6  -3   2       30.16       25.08      0.86 o
   7  -3   2       14.06       15.50      0.83 o
   8  -3   2       15.67       14.59      0.69 o
   9  -3   2        3.69        2.83      0.49 o
  10  -3   2       15.95       18.27      0.91 o
 -10  -2   2        0.25        0.11      0.46 o
  -9  -2   2        0.20        0.14      0.38 o
  -8  -2   2        2.41        2.80      0.35 o
  -7  -2   2       48.88       52.86      0.89 o
  -6  -2   2       13.92       13.88      0.44 o
  -5  -2   2        0.20        0.22      0.16 o
  -4  -2   2        3.54        5.34      0.23 o
  -3  -2   2      507.27      529.84      3.43 o
  -2  -2   2        0.00       -0.06      0.09 o
  -1  -2   2        0.10        0.32      0.03 o
   0  -2   2      181.74      188.23      1.72 o
   1  -2   2      122.41      140.06      1.33 o
   2  -2   2        0.41        0.12      0.12 o
   3  -2   2      106.97      118.25      1.39 o
   4  -2   2       36.71       37.42      0.66 o
   5  -2   2        3.86        4.00      0.29 o
   6  -2   2       14.41       14.34      0.62 o
   7  -2   2       20.77       17.56      0.66 o
   8  -2   2        6.17        6.49      0.46 o
   9  -2   2        0.10        0.19      0.36 o
  10  -2   2        0.01       -0.33      0.38 o
  11  -2   2        0.70        0.41      0.49 o
 -10  -1   2        2.23        1.86      0.57 o
  -9  -1   2        6.16        7.94      0.64 o
  -8  -1   2        0.38        0.25      0.33 o
  -7  -1   2      180.19      176.91      1.67 o
  -6  -1   2        4.39        3.61      0.28 o
  -5  -1   2       59.48       58.81      0.67 o
  -4  -1   2       50.63       54.52      0.56 o
  -3  -1   2      595.49      610.17      3.68 o
  -2  -1   2       69.41       81.50      0.70 o
  -1  -1   2      197.36      204.36      1.38 o
   0  -1   2      697.14      735.78      5.68 o
   1  -1   2     1926.74     1809.84     30.45 o
   2  -1   2      306.93      325.36      2.24 o
   3  -1   2     1585.40     1629.67     10.44 o
   4  -1   2      435.55      483.56      3.63 o
   5  -1   2      224.70      241.87      2.04 o
   6  -1   2        2.95        2.80      0.31 o
   7  -1   2       18.38       17.73      0.78 o
   8  -1   2        5.26        7.28      0.39 o
   9  -1   2        2.32        2.26      0.39 o
  10  -1   2        2.03        2.42      0.43 o
  11  -1   2        0.27        0.95      0.56 o
 -10   0   2        0.78        1.17      0.53 o
  -9   0   2        1.02        1.67      0.51 o
  -8   0   2       30.96       31.84      1.04 o
  -7   0   2       30.43       29.25      0.72 o
  -6   0   2        0.18        0.64      0.20 o
  -5   0   2       21.63       22.51      0.44 o
  -4   0   2       87.33       94.26      0.84 o
  -3   0   2      429.37      451.56      2.79 o
  -2   0   2      119.04      114.35      0.89 o
  -1   0   2     2961.61     2894.51     20.50 o
   0   0   2     4700.68     3876.37     64.49 o
   1   0   2       66.35       72.77      1.11 o
   2   0   2      560.74      579.78      7.16 o
   3   0   2       25.69       29.29      0.55 o
   4   0   2     1549.74     1691.28     14.59 o
   5   0   2       34.61       32.32      0.72 o
   6   0   2       93.75       79.03      1.01 o
   7   0   2       49.35       48.37      0.81 o
   8   0   2        4.38        3.33      0.29 o
   9   0   2       49.43       48.63      1.04 o
  10   0   2       50.95       56.48      1.21 o
  11   0   2        0.34       -0.37      0.42 o
 -10   1   2       10.65       13.39      1.14 o
  -9   1   2        5.86        5.07      0.69 o
  -8   1   2        2.36        2.32      0.42 o
  -7   1   2       17.89       17.89      0.64 o
  -6   1   2      137.79      130.16      1.43 o
  -5   1   2       15.48       18.16      0.43 o
  -4   1   2       90.91       85.46      0.77 o
  -3   1   2       63.57       62.26      0.58 o
  -2   1   2       83.22       98.16      0.83 o
  -1   1   2     1999.09     1901.26     17.31 o
   0   1   2      932.85     1020.51     12.20 o
   2   1   2      731.85      660.28      6.66 o
   3   1   2      160.31      166.57      1.66 o
   4   1   2       22.83       29.15      0.48 o
   5   1   2        1.94        1.66      0.25 o
   6   1   2      769.49      738.11      4.87 o
   7   1   2       44.81       41.14      0.70 o
   8   1   2        0.61        0.37      0.22 o
   9   1   2        1.77        1.55      0.34 o
  10   1   2       25.67       25.81      0.86 o
  11   1   2       16.29       16.85      1.26 o
 -10   2   2        8.64       10.79      0.90 o
  -9   2   2        9.68       10.20      1.04 o
  -8   2   2        0.03        0.05      0.33 o
  -7   2   2        6.19        6.98      0.74 o
  -6   2   2        0.30        0.14      0.21 o
  -5   2   2       14.24       13.67      0.45 o
  -4   2   2        9.61       10.65      0.35 o
  -3   2   2      417.10      429.67      3.32 o
  -2   2   2      121.54      136.21      1.48 o
  -1   2   2      574.37      590.39      5.18 o
   0   2   2      724.65      801.04     13.63 o
   1   2   2     1047.92      990.74     12.03 o
   2   2   2     3072.00     3088.17     31.83 o
   3   2   2      290.77      342.43      2.47 o
   4   2   2       78.10       75.91      0.84 o
   5   2   2      480.83      469.94      3.17 o
   6   2   2       22.64       23.76      0.44 o
   7   2   2      167.02      160.05      1.50 o
   8   2   2        0.36        0.51      0.22 o
   9   2   2        0.82        0.90      0.26 o
  10   2   2        0.01       -0.31      0.31 o
  11   2   2        4.01        4.53      0.58 o
 -10   3   2        0.11        0.44      0.58 o
  -9   3   2        0.21        0.27      0.43 o
  -8   3   2        7.27        6.41      0.56 o
  -7   3   2       11.85       10.13      0.60 o
  -6   3   2        5.61        5.12      0.45 o
  -5   3   2        4.76        5.35      0.39 o
  -4   3   2       29.99       29.96      0.54 o
  -3   3   2      413.98      453.56      3.51 o
  -2   3   2       20.74       24.18      0.46 o
  -1   3   2        4.13        4.19      0.10 o
   0   3   2       17.05       15.40      0.40 o
   1   3   2       85.83       78.95      1.67 o
   2   3   2      261.52      262.83      2.96 o
   3   3   2      204.23      227.03      2.67 o
   4   3   2      241.68      252.50      2.12 o
   5   3   2       10.89       10.10      0.40 o
   6   3   2      134.96      140.86      1.29 o
   7   3   2       10.65       10.40      0.41 o
   8   3   2        7.57        9.17      0.42 o
   9   3   2       14.21       13.15      0.53 o
  10   3   2       11.97       11.44      0.53 o
  11   3   2        0.43        0.22      0.44 o
  -9   4   2        0.49        0.78      0.50 o
  -8   4   2        1.21        0.62      0.43 o
  -7   4   2       12.11       10.17      0.62 o
  -6   4   2       30.67       27.85      0.83 o
  -5   4   2        9.68        9.99      0.51 o
  -4   4   2       12.03       10.65      0.47 o
  -3   4   2        1.40        1.49      0.17 o
  -2   4   2        4.66        5.35      0.46 o
  -1   4   2        0.01        0.06      0.09 o
   0   4   2     1962.55     2280.10     19.38 o
   1   4   2       22.32       24.38      0.71 o
   2   4   2      358.97      375.93      5.08 o
   3   4   2        0.05        0.37      0.21 o
   4   4   2       97.57      103.10      1.24 o
   5   4   2        3.90        4.58      0.25 o
   6   4   2       19.43       16.44      0.44 o
   7   4   2        0.06       -0.03      0.19 o
   8   4   2        3.90        2.81      0.38 o
   9   4   2       20.07       20.55      0.80 o
  10   4   2        4.34        4.70      0.45 o
  11   4   2        0.04        0.43      0.42 o
  -9   5   2        0.05       -0.46      0.48 o
  -8   5   2        2.61        2.58      0.57 o
  -7   5   2        3.38        2.33      0.48 o
  -6   5   2        2.39        2.31      0.40 o
  -5   5   2        4.63        4.60      0.42 o
  -4   5   2      149.91      138.69      1.94 o
  -3   5   2       29.98       32.42      0.80 o
  -2   5   2        7.61        7.33      0.41 o
  -1   5   2        9.75       11.08      0.47 o
   0   5   2     1923.85     2153.76     28.33 o
   1   5   2      395.64      430.37      4.78 o
   2   5   2       27.53       23.45      0.70 o
   3   5   2       24.62       25.44      0.75 o
   4   5   2      159.39      168.81      1.76 o
   5   5   2        1.56        1.18      0.21 o
   6   5   2      171.65      148.74      1.50 o
   7   5   2       91.85       87.23      1.13 o
   8   5   2       13.42       13.43      0.50 o
   9   5   2       15.10       14.09      0.79 o
  10   5   2        1.13        1.39      0.38 o
  11   5   2        0.39        0.44      0.38 o
  -9   6   2        5.61        5.62      1.18 o
  -8   6   2        0.83        1.26      0.78 o
  -7   6   2        6.21        5.84      0.94 o
  -6   6   2        2.86        2.40      0.66 o
  -5   6   2       24.04       21.95      2.55 o
  -4   6   2      136.45      129.76      4.25 o
  -3   6   2        0.18        0.05      0.43 o
  -2   6   2        5.49        5.87      0.41 o
  -1   6   2      196.63      214.14      2.72 o
   0   6   2       17.45       19.19      0.62 o
   1   6   2       20.60       20.81      0.55 o
   2   6   2      209.89      219.64      3.01 o
   3   6   2      264.97      267.33      2.80 o
   4   6   2       60.66       55.89      1.20 o
   5   6   2        0.10        0.13      0.25 o
   6   6   2       68.99       60.92      1.27 o
   7   6   2      259.19      239.42      2.23 o
   8   6   2        4.97        4.45      0.37 o
   9   6   2        2.68        2.23      0.38 o
  10   6   2        0.79        0.94      0.37 o
  11   6   2        0.12        0.32      0.43 o
  -8   7   2        0.01        0.54      0.73 o
  -7   7   2        3.45        3.96      0.91 o
  -6   7   2        9.84        9.73      1.05 o
  -5   7   2       14.49       12.14      1.03 o
  -4   7   2        0.35        0.57      0.54 o
  -3   7   2      142.12      140.55      2.93 o
  -2   7   2        8.27        8.43      0.88 o
  -1   7   2      118.48      126.70      1.93 o
   0   7   2       54.64       57.43      1.16 o
   1   7   2        4.06        3.40      0.29 o
   2   7   2        7.13        6.17      0.50 o
   3   7   2      115.16      105.35      1.89 o
   4   7   2       16.69       18.10      1.32 o
   5   7   2       29.66       30.13      0.85 o
   6   7   2       18.33       16.30      0.70 o
   7   7   2       71.06       63.44      1.12 o
   8   7   2        0.13       -0.29      0.29 o
   9   7   2       20.78       23.10      0.79 o
  10   7   2        1.46        1.92      0.48 o
  -7   8   2       10.65       10.82      1.48 o
  -6   8   2       20.80       22.02      1.80 o
  -5   8   2        0.14        0.26      0.88 o
  -4   8   2        7.26        6.24      0.82 o
  -3   8   2       47.12       49.86      1.70 o
  -2   8   2        3.40        2.78      0.56 o
  -1   8   2        1.25        1.66      0.75 o
   0   8   2       76.95       66.00      1.80 o
   1   8   2       10.34        7.08      0.71 o
   2   8   2      139.90      138.16      2.31 o
   3   8   2        3.83        5.21      0.63 o
   4   8   2       70.96       68.02      1.31 o
   5   8   2        6.43        6.89      0.51 o
   6   8   2       15.25       13.92      0.60 o
   7   8   2        0.89        0.90      0.32 o
   8   8   2        0.29        0.38      0.33 o
   9   8   2       22.30       23.66      0.84 o
  10   8   2        0.87        1.28      0.50 o
  -7   9   2        0.02        0.23      1.02 o
  -6   9   2        0.00       -0.62      0.62 o
  -5   9   2        3.27        3.20      1.25 o
  -4   9   2        0.63        1.97      1.70 o
  -3   9   2        0.58        0.92      0.82 o
  -2   9   2        7.15        8.66      1.36 o
  -1   9   2        8.91        8.45      1.07 o
   0   9   2       14.83       14.94      0.40 o
   1   9   2       49.39       37.78      1.50 o
   2   9   2        1.99        1.18      0.43 o
   3   9   2        9.17        9.56      0.72 o
   4   9   2       41.43       39.02      1.28 o
   5   9   2       33.80       35.39      1.25 o
   6   9   2        4.27        4.56      0.54 o
   7   9   2       21.48       24.30      1.00 o
   8   9   2        4.46        5.18      0.57 o
   9   9   2        0.90        0.90      0.48 o
  -6  10   2        0.44        0.20      1.09 o
  -5  10   2        2.32        3.84      1.37 o
  -4  10   2       17.07       21.59      2.21 o
  -3  10   2       16.99       16.91      1.88 o
  -2  10   2        0.09        0.71      0.81 o
  -1  10   2       20.15       18.08      1.54 o
   0  10   2        2.30        2.61      0.91 o
   1  10   2        2.08        3.38      0.99 o
   2  10   2        0.00       -0.10      0.57 o
   3  10   2        1.44        1.70      0.78 o
   4  10   2       11.01       11.64      0.85 o
   5  10   2        1.76        1.54      0.55 o
   6  10   2        4.77        6.90      0.64 o
   7  10   2        0.30        0.02      0.43 o
   8  10   2        2.29        1.93      0.50 o
   9  10   2        1.15        1.07      0.58 o
  -4  11   2        0.00       -0.59      0.97 o
  -3  11   2        9.46        8.91      1.70 o
  -2  11   2        8.59        9.06      1.67 o
  -1  11   2        0.09       -0.55      0.80 o
   0  11   2        0.17       -0.30      0.82 o
   1  11   2        0.44       -0.14      0.82 o
   2  11   2        1.36        1.50      0.81 o
   3  11   2      132.24      147.23      3.58 o
   4  11   2       10.22       13.24      0.98 o
   5  11   2       12.53       12.74      1.13 o
   6  11   2        5.98        7.15      0.86 o
   7  11   2        0.23        0.28      0.50 o
   8  11   2        0.05       -0.29      0.53 o
  -3  12   2        0.12       -0.47      1.01 o
  -2  12   2        2.74        4.53      1.46 o
  -1  12   2       32.24       31.46      2.53 o
   0  12   2        2.01        3.37      1.26 o
   1  12   2        9.23        8.85      1.51 o
   2  12   2        3.38        1.55      1.11 o
   3  12   2       15.31       15.35      1.40 o
   4  12   2        4.96        3.81      1.02 o
   5  12   2        1.29        1.45      0.57 o
   6  12   2        0.26        0.42      0.60 o
   1  13   2       15.20       18.96      2.17 o
   2  13   2        8.46        7.68      1.67 o
   3  13   2        1.94        2.62      1.39 o
   4  13   2        0.00       -0.75      0.75 o
  -3 -11   3        2.43        2.89      0.91 o
  -2 -11   3        0.22        0.06      0.60 o
  -1 -11   3        0.52       -0.62      0.75 o
   0 -11   3        2.60        2.05      1.37 o
   1 -11   3        7.53        8.00      1.75 o
   2 -11   3       15.73       15.20      2.89 o
  -5 -10   3        0.47       -0.03      0.86 o
  -4 -10   3        4.56        4.80      1.13 o
  -3 -10   3       15.35       15.11      1.07 o
  -2 -10   3        2.63        2.30      0.67 o
  -1 -10   3        0.62        0.34      0.56 o
   0 -10   3        0.04        0.75      0.70 o
   1 -10   3        6.49        7.09      1.01 o
   2 -10   3        0.25        0.42      0.68 o
   3 -10   3       12.41       14.48      1.33 o
   4 -10   3        1.26       -0.03      0.71 o
  -6  -9   3        0.50        0.86      0.62 o
  -5  -9   3        0.08       -0.06      0.67 o
  -4  -9   3        5.74        5.21      0.75 o
  -3  -9   3       10.03       13.12      0.95 o
  -2  -9   3        0.53        1.17      0.53 o
  -1  -9   3        0.40        0.57      0.51 o
   0  -9   3        4.94        4.58      0.80 o
   1  -9   3        9.25       10.25      0.82 o
   2  -9   3        0.86        1.38      0.49 o
   3  -9   3       28.23       31.14      1.28 o
   4  -9   3        0.37        0.38      0.62 o
   5  -9   3        0.40        0.18      0.68 o
   6  -9   3        1.29        0.80      0.71 o
  -7  -8   3        2.08        1.44      0.51 o
  -6  -8   3        0.00       -0.57      0.57 o
  -5  -8   3        3.21        4.13      0.89 o
  -4  -8   3        1.99        1.59      0.55 o
  -3  -8   3        1.22        1.92      0.53 o
  -2  -8   3        0.38       -0.02      0.42 o
  -1  -8   3        2.66        1.82      0.51 o
   0  -8   3       62.06       57.66      1.58 o
   1  -8   3        2.55        1.73      0.41 o
   2  -8   3       10.70       10.89      0.74 o
   3  -8   3        1.97        2.57      0.53 o
   4  -8   3       13.61       15.42      0.92 o
   5  -8   3        1.79        1.56      0.66 o
   6  -8   3        3.00        2.47      0.79 o
   7  -8   3        0.15       -0.44      0.89 o
  -8  -7   3        3.42        5.43      0.64 o
  -7  -7   3        0.03        0.12      0.41 o
  -6  -7   3        4.09        4.07      0.59 o
  -5  -7   3        4.27        4.16      0.55 o
  -4  -7   3        4.74        5.39      0.63 o
  -3  -7   3        5.36        5.71      0.63 o
  -2  -7   3       12.78       13.45      1.62 o
  -1  -7   3       19.38       16.87      1.23 o
   0  -7   3       28.51       25.29      1.11 o
   1  -7   3        1.37        0.97      0.33 o
   2  -7   3       56.78       51.27      1.34 o
   3  -7   3        0.01       -0.10      0.29 o
   4  -7   3        0.34        0.63      0.38 o
   5  -7   3       11.00       10.90      0.97 o
   6  -7   3       25.55       26.55      1.42 o
   7  -7   3       10.11        9.41      1.59 o
   8  -7   3        8.63        8.62      1.65 o
  -9  -6   3        4.43        4.84      1.52 o
  -8  -6   3        0.00       -0.43      0.43 o
  -7  -6   3        0.01        0.20      0.37 o
  -6  -6   3        0.56       -0.15      0.37 o
  -5  -6   3       21.82       21.84      1.09 o
  -4  -6   3        2.36        3.07      0.44 o
  -3  -6   3      292.01      280.04      3.83 o
  -2  -6   3      111.55      112.72      1.81 o
  -1  -6   3       74.22       70.52      1.61 o
   0  -6   3       15.15       12.88      0.97 o
   1  -6   3        2.13        2.91      0.37 o
   2  -6   3       20.55       19.22      0.71 o
   3  -6   3       16.26       17.74      0.69 o
   4  -6   3        0.90        1.10      0.43 o
   5  -6   3        3.26        4.23      0.44 o
   6  -6   3        6.27        7.47      0.87 o
   7  -6   3        4.22        4.26      1.21 o
   8  -6   3        1.00        0.05      0.87 o
   9  -6   3        9.12       10.83      1.80 o
  -9  -5   3        0.00        0.28      0.53 o
  -8  -5   3        0.20        0.22      0.46 o
  -7  -5   3       39.02       36.96      1.02 o
  -6  -5   3        0.03       -0.03      0.30 o
  -5  -5   3        0.36        0.25      0.38 o
  -4  -5   3        2.02        1.82      0.53 o
  -3  -5   3      249.02      240.94      2.83 o
  -2  -5   3        7.92        7.52      0.46 o
  -1  -5   3       12.23        9.72      0.50 o
   0  -5   3        6.27        4.41      0.44 o
   1  -5   3       39.31       34.54      0.82 o
   2  -5   3        1.12        0.66      0.25 o
   3  -5   3      214.92      220.15      2.59 o
   4  -5   3       55.76       52.04      1.03 o
   5  -5   3      219.40      225.30      2.40 o
   6  -5   3        1.78        2.41      0.39 o
   7  -5   3        7.12       10.02      1.18 o
   8  -5   3        2.25        2.52      0.81 o
   9  -5   3       15.92       15.21      1.04 o
  -9  -4   3        0.13       -0.07      0.67 o
  -8  -4   3        2.59        2.72      0.49 o
  -7  -4   3        7.62        6.27      0.48 o
  -6  -4   3        1.03        0.45      0.28 o
  -5  -4   3       12.21       10.00      0.91 o
  -4  -4   3        0.15        0.25      0.20 o
  -3  -4   3        9.74        9.14      0.41 o
  -2  -4   3        0.27        0.68      0.22 o
  -1  -4   3      158.11      147.95      1.67 o
   0  -4   3      284.22      298.66      2.80 o
   1  -4   3       23.36       22.80      1.09 o
   2  -4   3        2.52        3.26      0.21 o
   3  -4   3        3.72        2.99      0.28 o
   4  -4   3      449.88      433.95      3.80 o
   5  -4   3        9.33        9.46      0.48 o
   6  -4   3        0.03       -0.18      0.24 o
   7  -4   3        0.32        0.83      0.37 o
   8  -4   3        3.72        3.38      0.60 o
   9  -4   3        0.52       -0.13      0.50 o
  10  -4   3       19.62       23.35      1.75 o
 -10  -3   3        0.02        0.82      0.60 o
  -9  -3   3        0.26        0.24      0.41 o
  -8  -3   3        0.51        0.91      0.36 o
  -7  -3   3        5.85        4.53      0.38 o
  -6  -3   3       15.04       16.09      0.50 o
  -5  -3   3       16.09       12.56      0.41 o
  -4  -3   3        1.46        2.25      0.24 o
  -3  -3   3       15.47       13.34      0.33 o
  -2  -3   3        0.50        0.30      0.16 o
  -1  -3   3      182.67      177.25      1.59 o
   0  -3   3      138.24      153.27      1.60 o
   1  -3   3       68.66       66.91      0.90 o
   2  -3   3       81.94       84.40      0.90 o
   3  -3   3        4.37        3.78      0.20 o
   4  -3   3       20.12       20.16      0.45 o
   5  -3   3       11.70       14.50      0.52 o
   6  -3   3      130.53      107.65      1.31 o
   7  -3   3        0.22        0.45      0.28 o
   8  -3   3        0.32        0.20      0.31 o
   9  -3   3        1.74        1.56      0.38 o
  10  -3   3        8.58       10.00      0.82 o
 -10  -2   3        0.37        0.77      0.52 o
  -9  -2   3        0.50        0.40      0.49 o
  -8  -2   3        7.45        8.51      0.54 o
  -7  -2   3        6.16        5.42      0.40 o
  -6  -2   3       10.23        9.43      0.40 o
  -5  -2   3        0.52        0.83      0.20 o
  -4  -2   3       34.59       37.75      0.60 o
  -3  -2   3       48.77       54.43      0.58 o
  -2  -2   3       28.60       34.52      0.45 o
  -1  -2   3      180.14      179.17      1.56 o
   0  -2   3        5.54        4.94      0.24 o
   1  -2   3       28.24       36.11      0.80 o
   2  -2   3       16.46       21.44      0.49 o
   3  -2   3      171.23      202.43      1.74 o
   4  -2   3       38.55       50.75      0.66 o
   5  -2   3       94.17      102.08      1.16 o
   6  -2   3        0.57        1.48      0.23 o
   7  -2   3        1.40        1.00      0.31 o
   8  -2   3        1.37        1.86      0.31 o
   9  -2   3        1.86        1.27      0.32 o
  10  -2   3        0.00        0.01      0.42 o
  11  -2   3        6.44        6.44      0.77 o
 -10  -1   3        0.07        0.08      0.45 o
  -9  -1   3        0.53        0.14      0.64 o
  -8  -1   3        9.43        8.82      0.62 o
  -7  -1   3       61.78       60.28      1.10 o
  -6  -1   3       15.63       14.39      0.46 o
  -5  -1   3        5.34        4.21      0.23 o
  -4  -1   3        9.78        8.85      0.26 o
  -3  -1   3        2.75        3.44      0.17 o
  -2  -1   3      258.87      259.45      1.69 o
  -1  -1   3      494.53      453.63      3.59 o
   0  -1   3      311.67      309.20      2.91 o
   1  -1   3       72.99       68.76      0.80 o
   2  -1   3       43.34       31.89      0.86 o
   3  -1   3     1059.27     1092.45      7.65 o
   4  -1   3       22.24       21.14      0.39 o
   5  -1   3       16.60       16.88      0.35 o
   6  -1   3       43.71       50.14      0.83 o
   7  -1   3        8.00        5.41      0.31 o
   8  -1   3       10.66       10.73      0.47 o
   9  -1   3       20.39       22.96      0.68 o
  10  -1   3        0.73        1.00      0.41 o
  11  -1   3        2.92        1.99      0.52 o
 -10   0   3        0.19        0.51      0.52 o
  -9   0   3        0.37        0.42      0.39 o
  -8   0   3       25.37       26.56      0.92 o
  -7   0   3       81.64       76.77      1.16 o
  -6   0   3      198.49      192.04      1.81 o
  -5   0   3       53.14       56.97      0.72 o
  -4   0   3      116.93      117.04      0.99 o
  -3   0   3       86.46       89.38      0.77 o
  -2   0   3        0.43        0.81      0.05 o
  -1   0   3        0.01        0.08      0.11 o
   0   0   3     1294.34     1307.13      9.93 o
   1   0   3      312.12      310.59      3.17 o
   2   0   3       26.71       33.30      0.59 o
   3   0   3        4.11        5.88      0.22 o
   4   0   3      189.67      199.05      2.25 o
   5   0   3      489.37      486.66      4.12 o
   6   0   3       32.82       31.84      0.62 o
   7   0   3       29.97       32.89      0.73 o
   8   0   3       15.16       13.51      0.50 o
   9   0   3        1.02        1.84      0.36 o
  10   0   3       11.06       10.84      0.69 o
  11   0   3        0.41        0.58      0.44 o
 -10   1   3        2.80        2.02      0.60 o
  -9   1   3        0.88        0.87      0.47 o
  -8   1   3        1.09        1.16      0.42 o
  -7   1   3       10.80       11.71      0.62 o
  -6   1   3       50.53       50.00      1.05 o
  -5   1   3       72.67       68.62      1.13 o
  -4   1   3       15.58       15.83      0.34 o
  -3   1   3       85.18       76.23      0.73 o
  -2   1   3      274.97      300.88      1.91 o
  -1   1   3      140.12      139.66      1.20 o
   0   1   3    15300.30    11630.11    252.99 o
   1   1   3       42.59       37.19      0.66 o
   2   1   3     3570.78     3376.05     33.63 o
   3   1   3       14.26       15.98      0.34 o
   4   1   3       78.75       81.61      0.95 o
   5   1   3       66.05       63.72      0.86 o
   6   1   3       73.11       64.20      1.55 o
   7   1   3        5.67        4.36      0.32 o
   8   1   3        9.73       10.04      0.45 o
   9   1   3        0.00       -0.24      0.24 o
  10   1   3        0.35       -0.31      0.35 o
  11   1   3        3.51        3.06      0.52 o
 -10   2   3        2.06        2.61      0.63 o
  -9   2   3        0.33        0.11      0.47 o
  -8   2   3        1.07        0.81      0.42 o
  -7   2   3        2.57        2.51      0.45 o
  -6   2   3        0.02       -0.03      0.28 o
  -5   2   3       33.48       34.05      0.60 o
  -4   2   3      255.47      261.98      2.11 o
  -3   2   3        5.72        7.01      0.24 o
  -2   2   3       21.78       22.65      0.44 o
  -1   2   3      316.74      344.50      2.62 o
   0   2   3      172.40      201.87      1.90 o
   1   2   3     1231.70     1348.26     13.34 o
   2   2   3     1429.45     1415.93     10.87 o
   3   2   3       36.57       46.01      0.56 o
   4   2   3        5.87        4.28      0.16 o
   5   2   3       73.85       82.50      1.12 o
   6   2   3      103.39      106.89      1.11 o
   7   2   3      678.67      649.89      5.45 o
   8   2   3       47.40       48.16      0.88 o
   9   2   3       14.89       15.35      0.58 o
  10   2   3        3.19        2.51      0.46 o
  11   2   3        2.86        2.78      0.50 o
  -9   3   3        9.11        9.54      0.83 o
  -8   3   3        0.39        0.42      0.40 o
  -7   3   3        8.71        7.82      0.63 o
  -6   3   3        5.52        6.28      0.54 o
  -5   3   3        0.34        0.41      0.28 o
  -4   3   3       27.27       24.45      0.58 o
  -3   3   3      263.72      258.08      2.43 o
  -2   3   3      244.65      241.05      2.47 o
  -1   3   3      208.65      212.52      1.90 o
   0   3   3       55.68       61.86      1.05 o
   1   3   3       18.80       20.25      0.88 o
   2   3   3       73.34       81.93      1.20 o
   3   3   3      716.28      703.79      5.62 o
   4   3   3        0.51        0.39      0.14 o
   5   3   3        1.84        0.96      0.18 o
   6   3   3       96.66       93.34      1.04 o
   7   3   3      171.84      159.78      1.48 o
   8   3   3       24.36       20.44      0.57 o
   9   3   3       16.87       16.71      0.72 o
  10   3   3        3.40        2.72      0.39 o
  11   3   3        0.00       -0.02      0.39 o
  -9   4   3        0.99        0.85      0.53 o
  -8   4   3        1.11        1.31      0.46 o
  -7   4   3        0.23        0.91      0.41 o
  -6   4   3        9.65        8.14      0.60 o
  -5   4   3        9.21        9.88      0.59 o
  -4   4   3        0.11        0.05      0.17 o
  -3   4   3      119.99      135.25      1.69 o
  -2   4   3       40.18       41.33      0.85 o
  -1   4   3       65.04       71.17      1.14 o
   0   4   3       50.40       51.97      0.77 o
   1   4   3        2.34        3.05      0.16 o
   2   4   3      503.69      581.64      6.16 o
   3   4   3       78.79       92.64      1.42 o
   4   4   3       87.14       92.34      1.20 o
   5   4   3       68.00       79.49      1.03 o
   6   4   3        5.89        6.56      0.33 o
   7   4   3        2.15        1.61      0.24 o
   8   4   3       11.58       10.72      0.49 o
   9   4   3       11.25       10.86      0.53 o
  10   4   3        0.05       -0.23      0.29 o
  11   4   3        0.03        0.21      0.44 o
  -9   5   3        2.21        1.63      0.70 o
  -8   5   3        0.57       -0.18      0.49 o
  -7   5   3        0.01       -0.35      0.35 o
  -6   5   3       21.11       17.93      0.84 o
  -5   5   3       30.33       32.57      1.15 o
  -4   5   3        4.06        4.85      0.98 o
  -3   5   3       75.49       75.19      1.92 o
  -2   5   3       15.15       10.15      0.65 o
  -1   5   3        2.91        4.67      0.58 o
   0   5   3       15.08       17.20      0.50 o
   1   5   3       28.96       24.25      0.96 o
   2   5   3       14.77       18.33      0.62 o
   3   5   3        3.75        3.34      0.35 o
   4   5   3      175.80      175.40      2.42 o
   5   5   3       14.40       10.19      0.62 o
   6   5   3       57.57       57.63      0.83 o
   7   5   3       18.66       14.00      0.46 o
   8   5   3       12.62       12.83      0.49 o
   9   5   3        3.00        3.20      0.39 o
  10   5   3        0.00        0.63      0.32 o
  11   5   3        0.20        0.23      0.40 o
  -8   6   3        0.05       -0.30      0.73 o
  -7   6   3        0.00       -0.39      0.59 o
  -6   6   3        0.20       -0.23      0.53 o
  -5   6   3       23.74       25.82      1.35 o
  -4   6   3      163.13      144.04      3.07 o
  -3   6   3      129.62      126.45      2.69 o
  -2   6   3       11.65       12.86      0.81 o
  -1   6   3       23.77       25.50      0.66 o
   0   6   3       48.54       51.05      1.04 o
   1   6   3       34.78       37.34      0.75 o
   2   6   3      340.29      350.45      4.16 o
   3   6   3       19.47       23.59      0.79 o
   4   6   3       98.10       94.81      1.67 o
   5   6   3        0.96        0.63      0.21 o
   6   6   3        4.48        3.63      0.29 o
   7   6   3       47.57       40.03      0.76 o
   8   6   3        6.22        5.62      0.39 o
   9   6   3        1.22        1.04      0.34 o
  10   6   3        0.44        0.12      0.34 o
  11   6   3        5.22        6.55      0.66 o
  -8   7   3       10.29        9.56      1.30 o
  -7   7   3        3.58        4.42      2.32 o
  -6   7   3       14.02       14.65      1.25 o
  -5   7   3       22.33       21.83      1.31 o
  -4   7   3        0.00       -0.25      0.49 o
  -3   7   3      247.35      249.43      4.41 o
  -2   7   3        7.15        5.11      0.64 o
  -1   7   3       68.20       70.19      1.39 o
   0   7   3       14.00       16.14      0.65 o
   1   7   3        1.43        0.46      0.23 o
   2   7   3        2.91        4.13      0.43 o
   3   7   3      700.17      707.39      7.83 o
   4   7   3        0.21       -0.30      0.30 o
   5   7   3       60.50       57.31      1.91 o
   6   7   3        0.01       -0.12      0.20 o
   7   7   3       52.93       43.61      0.91 o
   8   7   3        0.20        0.01      0.28 o
   9   7   3        2.27        1.91      0.39 o
  10   7   3        3.34        3.60      0.51 o
  11   7   3        3.71        3.57      0.56 o
  -7   8   3        0.18       -0.45      0.70 o
  -6   8   3        1.38        0.79      0.75 o
  -5   8   3        7.47        8.95      1.01 o
  -4   8   3       22.58       25.08      1.49 o
  -3   8   3        9.18        9.54      0.93 o
  -2   8   3        6.89        6.82      0.75 o
  -1   8   3      161.24      148.73      3.19 o
   0   8   3        7.81        8.97      0.66 o
   1   8   3       38.65       29.29      1.34 o
   2   8   3      192.34      198.69      2.91 o
   3   8   3      269.68      243.81      7.21 o
   4   8   3      133.11      128.36      2.29 o
   5   8   3       10.99        9.14      0.55 o
   6   8   3        1.07        0.68      0.34 o
   7   8   3        0.70        0.89      0.30 o
   8   8   3        5.28        4.14      0.44 o
   9   8   3       13.20       15.75      0.70 o
  10   8   3       28.14       30.91      1.13 o
  -6   9   3        9.42        9.40      1.24 o
  -5   9   3        0.29        1.31      0.87 o
  -4   9   3        8.32        8.22      1.00 o
  -3   9   3        1.55        1.97      0.62 o
  -2   9   3       34.33       37.26      1.49 o
  -1   9   3        3.29        1.62      0.53 o
   0   9   3        0.14       -0.34      0.65 o
   1   9   3        9.30        5.62      0.88 o
   2   9   3       23.01       29.68      1.07 o
   3   9   3       26.07       26.05      1.01 o
   4   9   3        0.54        0.57      0.40 o
   5   9   3       50.33       44.72      1.14 o
   6   9   3       14.38       14.77      0.75 o
   7   9   3        6.86        6.18      0.48 o
   8   9   3        0.00        0.00      0.33 o
   9   9   3        6.54        7.50      0.59 o
  10   9   3       42.13       44.64      1.45 o
  -6  10   3        1.79        1.91      1.16 o
  -5  10   3        6.90        7.28      1.63 o
  -4  10   3        0.32       -0.40      0.89 o
  -3  10   3        7.91        8.30      1.56 o
  -2  10   3        1.86       -0.25      0.80 o
  -1  10   3        0.03       -0.31      0.77 o
   0  10   3       41.85       42.15      2.18 o
   1  10   3        0.26        0.22      0.55 o
   2  10   3        0.15        0.54      0.69 o
   3  10   3        2.51        2.11      0.52 o
   4  10   3        8.33        9.67      0.78 o
   5  10   3       27.62       30.51      1.24 o
   6  10   3        9.73        8.13      0.80 o
   7  10   3        0.00       -0.30      0.40 o
   8  10   3        1.36        1.29      0.45 o
   9  10   3       12.80       14.83      0.88 o
  -4  11   3        0.63        1.70      1.19 o
  -3  11   3       22.48       26.37      2.48 o
  -2  11   3        0.43       -0.16      0.90 o
  -1  11   3        4.62        5.65      1.30 o
   0  11   3        2.42        4.04      1.05 o
   1  11   3       17.43       18.76      1.73 o
   2  11   3       23.35       25.91      1.46 o
   3  11   3       20.28       21.42      4.01 o
   4  11   3       10.03        8.72      0.84 o
   5  11   3        4.98        4.59      0.71 o
   6  11   3        0.38        0.42      0.60 o
   7  11   3        4.25        3.07      0.62 o
   8  11   3        0.02       -0.03      0.48 o
  -3  12   3        2.56        1.81      1.26 o
  -2  12   3        1.76        0.30      1.09 o
  -1  12   3        9.70        6.44      1.52 o
   1  12   3        0.06       -0.90      0.90 o
   2  12   3        0.45        1.20      1.06 o
   3  12   3        5.07        6.13      2.00 o
   4  12   3       22.24       23.11      2.22 o
   5  12   3        0.46        0.71      0.58 o
   6  12   3        5.92        6.82      0.92 o
   7  12   3        5.37        5.75      1.41 o
  -1  13   3        8.88       10.52      1.95 o
   0  13   3       26.82       32.04      2.80 o
   1  13   3        1.95        1.56      1.20 o
   2  13   3        6.95        5.94      1.55 o
   3  13   3        0.49       -0.45      1.00 o
   4  13   3        6.00        5.75      1.15 o
   5  13   3        0.17        0.26      0.86 o
  -3 -10   4        9.00        8.28      0.94 o
  -2 -10   4        2.41        1.91      0.69 o
  -1 -10   4        0.14        1.26      0.63 o
   0 -10   4        0.51       -0.65      0.65 o
   1 -10   4        0.23        0.02      0.68 o
   2 -10   4       10.02       10.11      1.04 o
   3 -10   4        0.03        0.65      0.55 o
  -5  -9   4        0.80        1.16      0.68 o
  -4  -9   4        0.87        1.17      1.07 o
  -3  -9   4       13.05       13.35      0.99 o
  -2  -9   4        0.00        0.20      0.53 o
  -1  -9   4        0.90        0.50      0.53 o
   0  -9   4        0.06       -0.28      0.39 o
   1  -9   4        0.77        0.46      0.49 o
   2  -9   4        1.65        2.33      0.59 o
   3  -9   4        0.10       -0.12      0.45 o
   4  -9   4        0.89        0.51      0.85 o
   5  -9   4        3.12        2.00      0.82 o
  -6  -8   4        0.60       -0.09      0.54 o
  -5  -8   4        0.39        0.27      0.55 o
  -4  -8   4        4.88        5.68      1.20 o
  -3  -8   4        0.03        0.32      0.48 o
  -2  -8   4        3.49        3.54      1.00 o
  -1  -8   4        2.84        3.60      0.52 o
   0  -8   4       20.19       17.28      0.84 o
   1  -8   4        0.95        1.35      0.44 o
   2  -8   4        4.67        4.83      0.62 o
   3  -8   4        0.97        0.81      0.47 o
   4  -8   4       38.36       39.45      1.38 o
   5  -8   4        0.26        0.09      0.71 o
   6  -8   4        0.11       -0.39      0.61 o
   7  -8   4        0.47       -0.81      0.81 o
  -7  -7   4        0.14        0.29      0.48 o
  -6  -7   4        1.55        0.13      0.63 o
  -5  -7   4        1.46        0.66      0.53 o
  -4  -7   4       37.55       39.26      2.00 o
  -3  -7   4        6.93        6.85      0.70 o
  -2  -7   4        2.00        1.42      0.39 o
  -1  -7   4       16.45       17.44      0.79 o
   0  -7   4       10.94        7.49      0.64 o
   1  -7   4        3.16        4.32      0.50 o
   2  -7   4        0.23        0.43      0.40 o
   3  -7   4        3.01        1.99      0.41 o
   4  -7   4        3.98        3.73      0.56 o
   5  -7   4        1.62        0.73      0.57 o
   6  -7   4        0.19       -0.51      0.51 o
   7  -7   4       11.67       13.75      1.77 o
   8  -7   4        1.19        1.46      1.14 o
  -8  -6   4        2.28        3.04      0.70 o
  -7  -6   4        0.13        0.29      0.42 o
  -6  -6   4        1.04        0.19      0.38 o
  -5  -6   4        0.39        0.27      0.58 o
  -4  -6   4       71.32       68.19      2.10 o
  -3  -6   4        8.16        7.61      0.67 o
  -2  -6   4        0.38        0.31      0.32 o
  -1  -6   4       25.62       25.06      1.55 o
   0  -6   4        2.43        1.48      0.36 o
   1  -6   4       16.78       13.68      0.65 o
   2  -6   4        0.75        0.75      0.48 o
   3  -6   4       55.96       55.30      1.20 o
   4  -6   4        0.28       -0.30      0.30 o
   5  -6   4        0.48        0.48      0.48 o
   6  -6   4       20.86       24.75      1.32 o
   7  -6   4       17.62       17.05      1.81 o
   8  -6   4       10.71       13.87      1.77 o
  -8  -5   4        4.37        4.71      0.70 o
  -7  -5   4       12.48       12.11      0.77 o
  -6  -5   4        5.76        5.70      0.53 o
  -5  -5   4        8.08        9.47      0.78 o
  -4  -5   4        2.76        2.05      0.49 o
  -3  -5   4        0.00        0.32      0.30 o
  -2  -5   4        9.13        9.96      0.49 o
  -1  -5   4       19.69       18.50      0.67 o
   0  -5   4        8.29        6.69      0.46 o
   1  -5   4        4.38        4.58      0.50 o
   2  -5   4       49.42       48.24      0.90 o
   3  -5   4      184.15      175.53      2.92 o
   4  -5   4       94.10       90.14      2.08 o
   5  -5   4       16.07       15.75      0.77 o
   6  -5   4        6.99        7.50      0.53 o
   7  -5   4       14.39       15.17      1.12 o
   8  -5   4        8.24        7.35      0.96 o
   9  -5   4        6.32        8.32      1.10 o
  -9  -4   4        0.28        0.63      0.54 o
  -8  -4   4        4.35        3.94      0.66 o
  -7  -4   4       13.84       13.93      1.22 o
  -6  -4   4       24.03       24.02      1.00 o
  -5  -4   4        0.74        0.48      0.32 o
  -4  -4   4        1.95        2.41      0.36 o
  -3  -4   4        0.21        0.12      0.22 o
  -2  -4   4        9.87       10.13      0.45 o
  -1  -4   4       21.73       20.43      0.61 o
   0  -4   4      167.80      168.68      1.88 o
   1  -4   4        1.87        2.37      0.32 o
   2  -4   4       34.66       34.16      0.71 o
   3  -4   4       28.60       26.58      0.59 o
   4  -4   4       30.80       30.46      0.68 o
   5  -4   4       32.17       33.05      0.92 o
   6  -4   4        7.01        5.71      0.45 o
   7  -4   4        0.33        0.56      0.42 o
   8  -4   4        1.81        1.79      0.51 o
   9  -4   4       17.74       18.09      1.09 o
  10  -4   4        7.58        8.38      1.04 o
  -9  -3   4        0.00        0.26      0.46 o
  -8  -3   4        1.83        2.15      0.48 o
  -7  -3   4        0.35        0.06      0.36 o
  -6  -3   4       20.79       21.85      0.59 o
  -5  -3   4        2.47        2.39      0.27 o
  -4  -3   4       15.13       16.62      0.74 o
  -3  -3   4        1.35        0.83      0.08 o
  -2  -3   4        0.96        0.40      0.17 o
  -1  -3   4        0.35        1.24      0.24 o
   0  -3   4      361.53      387.88      3.85 o
   1  -3   4        1.50        1.52      0.30 o
   2  -3   4        0.59        0.40      0.14 o
   3  -3   4        0.32        0.31      0.15 o
   4  -3   4       65.38       69.91      0.95 o
   5  -3   4        0.10        0.43      0.24 o
   6  -3   4        1.78        1.81      0.33 o
   7  -3   4        5.61        4.27      0.49 o
   8  -3   4        6.72        5.71      0.56 o
   9  -3   4        1.56        1.09      0.38 o
  10  -3   4        6.79        7.49      0.93 o
  -9  -2   4        0.02       -0.30      0.45 o
  -8  -2   4        2.21        1.97      0.45 o
  -7  -2   4        0.06        0.54      0.31 o
  -6  -2   4        1.42        2.16      0.30 o
  -5  -2   4        0.47        0.31      0.18 o
  -4  -2   4       10.15       13.40      0.43 o
  -3  -2   4       80.44       85.40      0.81 o
  -2  -2   4       16.05       14.98      0.35 o
  -1  -2   4      104.00       92.25      1.01 o
   0  -2   4       98.71      107.59      1.25 o
   1  -2   4       82.03      103.40      1.52 o
   2  -2   4       33.61       34.90      0.53 o
   3  -2   4       75.49       86.48      0.87 o
   4  -2   4        9.32       13.22      0.39 o
   5  -2   4       15.39       16.55      0.49 o
   6  -2   4        1.16        1.84      0.27 o
   7  -2   4       39.94       29.92      0.85 o
   8  -2   4        0.04       -0.26      0.26 o
   9  -2   4        1.37        1.45      0.37 o
  10  -2   4        1.50        1.67      0.51 o
  11  -2   4        5.09        6.87      0.89 o
  -9  -1   4        0.41       -0.38      0.38 o
  -8  -1   4        3.20        2.08      0.45 o
  -7  -1   4        2.23        1.81      0.39 o
  -6  -1   4        1.73        1.55      0.29 o
  -5  -1   4        0.28        0.97      0.18 o
  -4  -1   4        8.85        8.63      0.29 o
  -3  -1   4       50.78       63.10      0.64 o
  -2  -1   4       84.88       77.19      0.75 o
  -1  -1   4      181.27      187.23      1.64 o
   0  -1   4       10.50       10.11      0.34 o
   1  -1   4        4.22        3.79      0.22 o
   2  -1   4       33.94       33.73      0.60 o
   3  -1   4      385.03      424.36      3.51 o
   4  -1   4       31.05       30.01      0.50 o
   5  -1   4       21.96       24.10      0.47 o
   6  -1   4       15.91       11.52      0.44 o
   7  -1   4       80.22       65.90      1.47 o
   8  -1   4        4.32        3.66      0.37 o
   9  -1   4        0.18       -0.15      0.29 o
  10  -1   4       10.53       11.64      0.80 o
  11  -1   4        2.16        1.64      0.48 o
  -9   0   4        0.67        0.23      0.41 o
  -8   0   4        2.51        1.46      0.43 o
  -7   0   4        0.06       -0.08      0.26 o
  -6   0   4       55.21       51.18      0.84 o
  -5   0   4       17.18       19.00      0.45 o
  -4   0   4       26.21       27.22      0.44 o
  -3   0   4       19.84       20.00      0.33 o
  -2   0   4       76.74       81.18      0.68 o
  -1   0   4      611.73      609.43      3.86 o
   0   0   4       16.79       13.21      0.40 o
   1   0   4        9.71       10.48      0.32 o
   2   0   4        0.19        0.15      0.14 o
   3   0   4       49.32       64.28      0.77 o
   4   0   4       86.82       95.07      1.19 o
   5   0   4        4.31        3.63      0.22 o
   6   0   4        2.20        2.85      0.27 o
   7   0   4        6.95        7.30      0.45 o
   8   0   4        5.15        3.81      0.40 o
   9   0   4        4.55        4.90      0.44 o
  10   0   4       46.06       51.93      1.66 o
  11   0   4        3.36        3.31      0.54 o
  -9   1   4        3.73        3.53      0.73 o
  -8   1   4        0.35        0.41      0.37 o
  -7   1   4        0.13        0.51      0.34 o
  -6   1   4       67.60       68.19      1.35 o
  -5   1   4        0.78        1.21      0.35 o
  -4   1   4        2.47        2.09      0.17 o
  -3   1   4       11.93       11.74      0.25 o
  -2   1   4       11.11       12.38      0.35 o
  -1   1   4      113.79      145.62      1.21 o
   0   1   4      849.17      894.15      6.94 o
   1   1   4      593.60      664.77      7.07 o
   2   1   4      327.96      369.08      3.99 o
   3   1   4      147.51      151.96      1.90 o
   4   1   4      123.31      142.23      1.64 o
   5   1   4        9.35        7.27      0.33 o
   6   1   4      200.89      193.78      2.00 o
   7   1   4       32.87       27.93      0.66 o
   8   1   4        0.32        0.12      0.24 o
   9   1   4        0.84        1.18      0.30 o
  10   1   4       31.44       32.97      1.28 o
  11   1   4        0.59        0.86      0.42 o
  -9   2   4        6.66        7.52      0.77 o
  -8   2   4        0.03        0.17      0.42 o
  -7   2   4        0.62        0.40      0.39 o
  -6   2   4        0.05        0.14      0.27 o
  -5   2   4        6.93        7.58      0.39 o
  -4   2   4      178.32      179.06      1.80 o
  -3   2   4      156.28      179.99      1.56 o
  -2   2   4       11.26       11.38      0.34 o
  -1   2   4        0.09       -0.04      0.09 o
   0   2   4       14.40       15.54      0.33 o
   1   2   4     1651.19     1687.21     14.45 o
   2   2   4       34.67       24.72      0.74 o
   3   2   4       73.70       70.55      1.08 o
   4   2   4       44.39       36.63      0.60 o
   5   2   4        1.37        1.82      0.21 o
   6   2   4       59.48       66.25      0.90 o
   7   2   4      228.14      217.31      2.09 o
   8   2   4       21.57       20.70      0.65 o
   9   2   4       39.79       41.92      0.88 o
  10   2   4        5.49        6.11      0.46 o
  11   2   4        6.97        6.14      0.61 o
  12   2   4        2.96        3.38      0.76 o
  -9   3   4        0.01       -0.38      0.57 o
  -8   3   4        2.40        3.14      0.55 o
  -7   3   4        1.77        0.86      0.41 o
  -6   3   4        0.47       -0.10      0.31 o
  -5   3   4       30.99       30.67      0.91 o
  -4   3   4        0.02        0.07      0.20 o
  -3   3   4      117.65      120.46      1.58 o
  -2   3   4      105.90      102.53      1.33 o
  -1   3   4        2.97        3.89      0.22 o
   0   3   4       28.25       25.88      0.42 o
   1   3   4      264.49      277.59      3.10 o
   2   3   4        5.22        6.90      0.35 o
   3   3   4      633.18      700.36      5.60 o
   4   3   4        0.98        1.09      0.18 o
   5   3   4       69.49       77.88      0.94 o
   6   3   4       16.81       15.70      0.42 o
   7   3   4      126.79      118.91      1.29 o
   8   3   4       11.57       12.46      0.80 o
   9   3   4       11.71       11.52      0.52 o
  10   3   4        1.89        1.77      0.36 o
  11   3   4        0.41        0.66      0.41 o
  12   3   4        0.25       -0.50      0.50 o
  -9   4   4        1.65        0.78      0.64 o
  -8   4   4        0.23       -0.24      0.41 o
  -7   4   4        9.26        7.99      0.68 o
  -6   4   4        0.02       -0.32      0.32 o
  -5   4   4        0.00        0.13      0.30 o
  -4   4   4       16.82       17.38      0.59 o
  -3   4   4        0.16       -0.12      0.20 o
  -2   4   4        3.51        4.56      0.31 o
  -1   4   4        0.59        0.84      0.23 o
   0   4   4       18.62       20.75      0.52 o
   1   4   4      238.09      248.72      2.89 o
   2   4   4      128.44      123.92      1.71 o
   3   4   4       18.52       24.22      0.53 o
   4   4   4        6.20        6.87      0.30 o
   5   4   4      117.07      115.93      1.25 o
   6   4   4        4.66        5.07      0.30 o
   7   4   4      100.39       90.45      1.19 o
   8   4   4       22.98       20.64      0.69 o
   9   4   4        3.01        3.05      0.36 o
  10   4   4        4.04        4.11      0.49 o
  11   4   4        0.26        0.29      0.38 o
  -9   5   4        1.17        1.22      1.84 o
  -8   5   4        0.52        0.38      0.57 o
  -7   5   4        4.29        3.26      1.35 o
  -6   5   4        1.13       -0.23      0.68 o
  -5   5   4        6.74        6.76      0.65 o
  -4   5   4        1.11        0.78      0.39 o
  -3   5   4        1.82        1.44      0.30 o
  -2   5   4        0.62        0.65      0.25 o
  -1   5   4        0.64        2.18      0.37 o
   0   5   4      252.62      276.95      2.79 o
   1   5   4       13.71       15.99      0.58 o
   2   5   4       30.32       29.96      0.93 o
   3   5   4       42.11       45.66      0.98 o
   4   5   4       12.21       13.42      0.74 o
   5   5   4       23.65       26.02      0.89 o
   6   5   4       29.78       31.29      0.52 o
   7   5   4       15.09       14.07      0.64 o
   8   5   4       16.05       16.48      0.90 o
   9   5   4       13.50       13.51      0.79 o
  10   5   4        3.32        4.84      0.47 o
  11   5   4        1.45        1.32      0.42 o
  -8   6   4        0.48        0.00      0.76 o
  -7   6   4        0.02       -0.08      0.67 o
  -6   6   4        0.02        0.22      0.56 o
  -5   6   4        0.97        1.09      0.76 o
  -4   6   4        0.51        0.59      0.54 o
  -3   6   4       62.47       61.66      1.28 o
  -2   6   4       31.49       26.59      0.80 o
  -1   6   4       55.01       55.80      0.99 o
   0   6   4        3.84        3.34      0.48 o
   1   6   4       60.44       64.02      1.20 o
   2   6   4      306.53      300.51      3.65 o
   3   6   4        1.46        1.13      0.31 o
   4   6   4       30.28       26.99      0.86 o
   5   6   4       31.33       26.14      0.73 o
   6   6   4       16.81       12.27      0.62 o
   7   6   4       26.68       26.81      0.69 o
   8   6   4        1.24        0.97      0.27 o
   9   6   4        7.52        8.29      0.46 o
  10   6   4        6.64        7.54      0.53 o
  11   6   4        0.09        0.20      0.38 o
  -8   7   4        3.41        4.12      1.07 o
  -7   7   4        3.26        2.15      0.87 o
  -6   7   4        4.35        4.42      0.92 o
  -5   7   4        4.35        5.47      0.86 o
  -4   7   4        0.73        0.42      0.54 o
  -3   7   4      336.53      328.61      5.46 o
  -2   7   4       18.78       17.52      1.09 o
  -1   7   4       78.64       83.04      1.54 o
   0   7   4       23.06       20.29      0.74 o
   1   7   4       33.70       32.90      0.78 o
   2   7   4       32.25       31.96      1.04 o
   3   7   4       37.79       37.01      1.16 o
   4   7   4      139.59      125.78      2.11 o
   5   7   4        0.13       -0.31      0.32 o
   6   7   4       38.63       39.74      0.73 o
   7   7   4        0.14        0.06      0.23 o
   8   7   4        0.81        0.77      0.34 o
   9   7   4       10.62       10.24      0.52 o
  10   7   4        2.01        2.89      0.48 o
  11   7   4        1.29        1.90      0.49 o
  -7   8   4       17.94       18.26      1.58 o
  -6   8   4        8.80        9.40      1.19 o
  -5   8   4        5.52        3.38      2.13 o
  -4   8   4       27.25       27.32      1.48 o
  -3   8   4       15.17       15.78      1.09 o
  -2   8   4       54.37       53.35      1.74 o
  -1   8   4       60.21       54.88      1.31 o
   0   8   4        3.44        2.20      0.39 o
   1   8   4        2.32        2.68      0.14 o
   2   8   4       67.99       63.57      1.27 o
   3   8   4      113.99      102.58      1.92 o
   4   8   4      417.55      387.58      5.84 o
   5   8   4       16.16       16.52      1.34 o
   6   8   4       56.30       54.00      1.22 o
   7   8   4       15.68       15.22      0.59 o
   8   8   4        0.37        0.02      0.35 o
   9   8   4        7.77        8.08      0.56 o
  10   8   4       19.25       22.07      0.83 o
  -6   9   4        1.05        0.90      0.84 o
  -5   9   4        1.94        2.16      1.42 o
  -4   9   4        1.61        1.85      0.72 o
  -3   9   4        0.11        0.53      0.58 o
  -2   9   4       24.17       23.00      1.28 o
  -1   9   4       23.78       20.03      0.94 o
   0   9   4       81.64       66.30      1.75 o
   1   9   4        5.13        7.95      0.79 o
   2   9   4        3.79        4.29      0.54 o
   3   9   4       50.01       48.58      1.36 o
   4   9   4      103.80       94.85      1.98 o
   5   9   4       39.60       38.96      1.70 o
   6   9   4        0.54        1.03      0.38 o
   7   9   4        1.38        1.80      0.35 o
   8   9   4        2.43        1.94      0.38 o
   9   9   4       13.60       13.64      0.68 o
  10   9   4       30.28       35.20      1.72 o
  -5  10   4        0.69        0.12      0.76 o
  -4  10   4        0.19        1.36      1.08 o
  -3  10   4        0.47        0.12      0.84 o
  -2  10   4        0.46       -0.06      0.85 o
  -1  10   4        5.94        3.84      1.10 o
   0  10   4        4.06        6.00      1.09 o
   1  10   4        4.96        5.54      0.77 o
   2  10   4        1.84        1.42      0.45 o
   3  10   4        0.92        0.47      0.48 o
   4  10   4       37.95       37.89      1.30 o
   5  10   4        4.42        5.18      0.68 o
   6  10   4       11.16       11.70      0.90 o
   7  10   4        0.52       -0.22      0.31 o
   8  10   4        4.91        6.06      0.58 o
   9  10   4        3.21        3.67      0.65 o
  -4  11   4        6.04        3.56      1.45 o
  -3  11   4        2.51        3.72      1.32 o
  -2  11   4        2.74        5.08      1.34 o
  -1  11   4        0.16        0.44      0.90 o
   0  11   4        2.24        3.51      1.04 o
   1  11   4        2.60        1.42      0.96 o
   2  11   4        6.37        8.26      0.98 o
   3  11   4        0.25        0.59      0.48 o
   4  11   4        0.85        0.48      0.51 o
   5  11   4        2.52        1.14      0.53 o
   6  11   4        0.28       -0.18      0.49 o
   7  11   4        0.42       -0.25      0.43 o
   8  11   4        3.24        1.94      0.57 o
  -3  12   4        5.49        6.61      1.72 o
  -2  12   4        0.01       -0.96      0.96 o
  -1  12   4        1.09        0.26      1.06 o
   0  12   4        6.53        8.64      1.68 o
   1  12   4       11.64       11.18      1.59 o
   2  12   4        1.43        2.42      1.10 o
   3  12   4        1.43        1.01      0.76 o
   4  12   4       15.79       16.64      1.09 o
   5  12   4        1.47        0.56      0.76 o
   6  12   4        4.52        4.32      0.76 o
   7  12   4        0.00        0.32      0.62 o
  -1  13   4        0.30        1.59      1.36 o
   0  13   4       40.96       48.03      3.23 o
   1  13   4       20.52       18.02      1.96 o
   2  13   4        7.17        7.50      1.57 o
   3  13   4        0.40        0.56      1.07 o
   4  13   4       15.49       16.68      1.48 o
   5  13   4        2.95        2.22      0.72 o
  -1 -10   5        4.79        4.61      0.87 o
   0 -10   5        1.50        1.19      0.94 o
   1 -10   5       13.11       16.30      1.65 o
   2 -10   5        1.21        1.42      0.99 o
  -4  -9   5        0.65       -0.03      0.75 o
  -3  -9   5        0.12        0.57      0.59 o
  -2  -9   5        0.14        0.02      0.56 o
  -1  -9   5        2.80        2.26      0.68 o
   0  -9   5        1.93        2.10      0.57 o
   1  -9   5        0.56       -0.03      0.50 o
   2  -9   5        1.15        1.74      0.51 o
   3  -9   5       22.69       23.58      1.49 o
   4  -9   5        2.53        2.47      0.65 o
  -5  -8   5        0.33        0.24      0.60 o
  -4  -8   5        0.74       -0.16      0.67 o
  -3  -8   5        0.00       -0.11      0.63 o
  -2  -8   5        5.90        4.94      0.72 o
  -1  -8   5        1.05       -0.07      0.39 o
   0  -8   5        0.52        0.40      0.49 o
   1  -8   5        3.07        3.05      0.53 o
   2  -8   5        0.18        0.14      0.45 o
   3  -8   5        6.64        6.18      0.73 o
   4  -8   5        0.80        0.85      0.51 o
   5  -8   5        2.39        2.62      0.63 o
   6  -8   5        0.11       -0.45      1.10 o
  -6  -7   5        1.16        0.83      0.59 o
  -5  -7   5        1.81        1.14      0.61 o
  -4  -7   5        2.04        1.11      0.70 o
  -3  -7   5        6.18        5.20      0.68 o
  -2  -7   5        5.31        5.14      0.57 o
  -1  -7   5        0.97        1.15      0.41 o
   0  -7   5        0.53        0.64      0.39 o
   1  -7   5        0.93        1.11      0.42 o
   2  -7   5        8.90        7.15      1.07 o
   3  -7   5        0.10       -0.32      0.32 o
   4  -7   5        0.00        0.43      0.41 o
   5  -7   5        5.16        4.41      0.80 o
   6  -7   5        5.51        5.89      0.89 o
   7  -7   5        3.15        4.07      0.89 o
  -7  -6   5        3.47        4.56      0.67 o
  -6  -6   5        2.05        1.69      0.52 o
  -5  -6   5        0.07        0.97      0.52 o
  -4  -6   5       39.02       38.77      1.99 o
  -3  -6   5       32.18       32.98      1.22 o
  -2  -6   5        0.87        0.68      0.43 o
  -1  -6   5        0.59       -0.22      0.35 o
   0  -6   5       20.93       20.65      0.81 o
   1  -6   5       20.47       17.52      0.76 o
   2  -6   5       67.74       64.47      1.38 o
   3  -6   5       25.73       25.71      0.88 o
   4  -6   5        7.68        8.03      0.66 o
   5  -6   5        1.18        1.79      0.47 o
   6  -6   5        7.41        7.25      0.84 o
   7  -6   5        0.20       -0.25      0.58 o
   8  -6   5        2.98        2.08      1.10 o
  -8  -5   5        5.59        6.40      1.41 o
  -7  -5   5        6.96        7.81      0.72 o
  -6  -5   5        0.39        0.24      0.43 o
  -5  -5   5        9.54        8.27      0.77 o
  -4  -5   5        4.86        6.30      0.65 o
  -3  -5   5      166.31      160.91      3.04 o
  -2  -5   5        0.10        0.00      0.32 o
  -1  -5   5       10.35       10.48      0.67 o
   0  -5   5       19.29       16.84      0.62 o
   1  -5   5        1.49        0.37      0.25 o
   2  -5   5       51.51       49.16      1.00 o
   3  -5   5      206.09      212.02      2.32 o
   4  -5   5        4.77        6.07      0.48 o
   5  -5   5        0.61        0.43      0.35 o
   6  -5   5        1.40        1.22      0.40 o
   7  -5   5       23.72       23.96      1.72 o
   8  -5   5        0.20        0.44      0.62 o
   9  -5   5       13.31       13.82      1.29 o
  -8  -4   5        0.01        0.05      0.61 o
  -7  -4   5        7.59        9.16      1.21 o
  -6  -4   5        1.03        0.93      0.42 o
  -5  -4   5        0.95        1.07      0.38 o
  -4  -4   5       49.87       47.96      1.15 o
  -3  -4   5        0.00        0.22      0.25 o
  -2  -4   5       43.96       44.51      0.91 o
  -1  -4   5      281.97      269.16      2.76 o
   0  -4   5       16.92       16.86      0.57 o
   1  -4   5        4.99        5.60      0.43 o
   2  -4   5       95.72       94.61      1.32 o
   3  -4   5      318.22      305.41      2.71 o
   4  -4   5      277.28      273.49      3.21 o
   5  -4   5       29.04       32.27      1.02 o
   6  -4   5        0.15       -0.29      0.29 o
   7  -4   5        9.57       10.23      0.72 o
   8  -4   5       16.44       18.79      1.00 o
   9  -4   5       18.54       18.86      1.09 o
  10  -4   5       10.76       13.02      0.96 o
  -8  -3   5        1.61        1.15      0.54 o
  -7  -3   5        0.13        0.29      0.46 o
  -6  -3   5        9.27        7.70      0.59 o
  -5  -3   5        0.30        0.21      0.25 o
  -4  -3   5        6.84        4.86      0.45 o
  -3  -3   5       11.99       13.84      0.43 o
  -2  -3   5       47.66       44.58      0.75 o
  -1  -3   5       48.91       48.26      0.93 o
   0  -3   5       10.66       10.16      0.62 o
   1  -3   5        3.22        2.51      0.27 o
   2  -3   5       37.64       39.67      0.76 o
   3  -3   5       68.07       65.37      0.80 o
   4  -3   5       87.21       82.89      1.02 o
   5  -3   5       82.51       73.90      1.25 o
   6  -3   5       37.01       30.42      0.83 o
   7  -3   5       27.75       28.18      1.20 o
   8  -3   5        8.89        8.74      0.88 o
   9  -3   5        0.02       -0.13      0.38 o
  10  -3   5       82.28       90.94      1.85 o
  -9  -2   5        0.20        0.41      0.60 o
  -8  -2   5        0.81        0.82      0.40 o
  -7  -2   5        0.19       -0.06      0.31 o
  -6  -2   5        9.80        9.78      0.54 o
  -5  -2   5       16.14       16.46      0.64 o
  -4  -2   5        1.25        1.84      0.22 o
  -3  -2   5       80.49       82.94      1.23 o
  -2  -2   5        1.14        1.49      0.25 o
  -1  -2   5       22.98       22.49      0.70 o
   0  -2   5       54.81       55.55      1.08 o
   1  -2   5       93.82       94.09      1.33 o
   2  -2   5       33.60       29.70      0.54 o
   3  -2   5       20.44       15.89      0.37 o
   4  -2   5        4.88        4.71      0.28 o
   5  -2   5       30.91       31.26      0.63 o
   6  -2   5       41.00       32.16      0.81 o
   7  -2   5        5.76        6.24      0.42 o
   8  -2   5        3.03        3.11      0.38 o
   9  -2   5        3.66        3.91      0.46 o
  10  -2   5        7.86        8.36      0.69 o
  11  -2   5        8.66        9.46      0.99 o
  -9  -1   5        0.03        0.11      0.48 o
  -8  -1   5        1.17        1.47      0.41 o
  -7  -1   5       21.02       23.24      0.73 o
  -6  -1   5        4.15        3.09      0.32 o
  -5  -1   5        0.88        0.93      0.22 o
  -4  -1   5        0.27        0.00      0.16 o
  -3  -1   5      124.15      125.27      1.26 o
  -2  -1   5       26.37       22.58      0.42 o
  -1  -1   5       30.04       24.34      0.68 o
   0  -1   5        5.16        4.32      0.27 o
   1  -1   5      195.94      202.48      2.00 o
   2  -1   5       28.15       26.43      0.49 o
   3  -1   5       20.89       27.92      0.49 o
   4  -1   5       33.51       34.87      0.62 o
   5  -1   5       18.95       19.85      0.57 o
   6  -1   5       26.40       24.17      0.64 o
   7  -1   5       24.72       27.55      0.77 o
   8  -1   5        1.88        1.45      0.36 o
   9  -1   5        3.20        3.08      0.48 o
  10  -1   5        0.93        0.97      0.38 o
  11  -1   5        0.00        0.24      0.42 o
  -9   0   5        0.54        1.15      0.48 o
  -8   0   5        0.30        0.59      0.41 o
  -7   0   5       59.59       60.24      1.51 o
  -6   0   5        2.09        1.52      0.29 o
  -5   0   5        4.65        4.49      0.32 o
  -4   0   5       17.07       17.36      0.39 o
  -3   0   5      128.46      127.67      1.16 o
  -2   0   5       69.72       63.14      0.65 o
  -1   0   5       15.31       16.99      0.43 o
   0   0   5      138.14      151.48      1.90 o
   1   0   5      129.11      120.44      1.48 o
   2   0   5      276.55      286.79      5.18 o
   3   0   5      313.73      322.70      2.78 o
   4   0   5      134.90      137.70      1.31 o
   5   0   5      292.09      304.04      2.52 o
   6   0   5        1.02        1.49      0.24 o
   7   0   5       16.61       18.22      0.77 o
   8   0   5        0.44        0.15      0.25 o
   9   0   5        0.16        0.36      0.32 o
  10   0   5        2.04        3.36      0.41 o
  11   0   5        0.05       -0.32      0.40 o
  -9   1   5        0.01        0.01      0.49 o
  -8   1   5        7.79        8.05      0.71 o
  -7   1   5        3.28        3.29      0.48 o
  -6   1   5        4.33        4.73      0.41 o
  -5   1   5       35.55       34.95      0.77 o
  -4   1   5       50.80       53.80      0.80 o
  -3   1   5       14.55       18.14      0.41 o
  -2   1   5       18.24       17.56      0.34 o
  -1   1   5      500.74      545.54      3.52 o
   0   1   5     1202.37     1253.97     10.09 o
   1   1   5        7.06        6.16      0.28 o
   2   1   5        7.74        9.42      0.43 o
   3   1   5       18.57       15.30      0.64 o
   4   1   5      958.61      963.54      6.92 o
   5   1   5        4.54        5.98      0.32 o
   6   1   5       53.05       41.33      0.77 o
   7   1   5       12.40       12.38      0.48 o
   8   1   5        0.03        0.11      0.27 o
   9   1   5       35.34       34.04      0.88 o
  10   1   5       26.82       29.10      0.86 o
  11   1   5        0.48        0.36      0.39 o
  -9   2   5        0.94        0.79      0.54 o
  -8   2   5        1.09        1.48      0.51 o
  -7   2   5       10.95        8.66      0.67 o
  -6   2   5       25.85       24.57      0.82 o
  -5   2   5       21.49       21.31      0.62 o
  -4   2   5      129.96      129.12      1.62 o
  -3   2   5       33.61       33.37      0.68 o
  -2   2   5        0.06       -0.12      0.12 o
  -1   2   5      552.77      525.36      3.40 o
   0   2   5      824.29      902.23      6.45 o
   1   2   5      471.06      518.38      5.52 o
   2   2   5      499.55      491.08      7.62 o
   3   2   5       39.84       40.56      0.78 o
   4   2   5        2.00        1.94      0.22 o
   5   2   5        6.44        8.26      0.33 o
   6   2   5      655.05      606.10      5.14 o
   7   2   5       42.18       39.61      1.01 o
   8   2   5       18.30       16.12      0.60 o
   9   2   5        0.10       -0.27      0.27 o
  10   2   5        7.04        7.50      0.51 o
  11   2   5       31.30       29.35      0.89 o
  12   2   5        0.37        0.25      0.51 o
  -9   3   5        2.47        2.83      0.77 o
  -8   3   5        0.24        0.62      0.55 o
  -7   3   5        4.73        5.10      0.59 o
  -6   3   5        5.91        5.28      0.73 o
  -5   3   5       20.75       19.26      0.70 o
  -4   3   5        4.81        5.66      0.43 o
  -3   3   5       27.16       27.52      0.72 o
  -2   3   5       36.39       38.53      0.69 o
  -1   3   5      155.11      180.16      1.45 o
   0   3   5      175.58      194.91      1.78 o
   1   3   5      101.25       84.14      1.26 o
   2   3   5     1519.04     1578.50     18.52 o
   3   3   5        0.05        0.20      0.17 o
   4   3   5      118.36      121.41      1.51 o
   5   3   5      294.75      285.00      2.69 o
   6   3   5        5.81        6.17      0.51 o
   7   3   5      297.79      283.63      2.59 o
   8   3   5        3.84        4.45      0.35 o
   9   3   5        0.39        0.17      0.29 o
  10   3   5        0.08       -0.15      0.29 o
  11   3   5        5.81        6.41      0.52 o
  12   3   5        3.08        1.54      0.68 o
  -8   4   5        3.93        3.62      0.71 o
  -7   4   5        4.14        3.58      0.87 o
  -6   4   5       13.31       13.28      0.93 o
  -5   4   5        0.57        0.36      0.40 o
  -4   4   5       18.98       17.41      0.64 o
  -3   4   5       84.60       83.12      1.31 o
  -2   4   5       61.25       60.47      1.02 o
  -1   4   5        5.95        5.84      0.21 o
   0   4   5       78.85       79.16      1.17 o
   1   4   5      159.16      168.23      2.13 o
   2   4   5        0.73        0.70      0.39 o
   3   4   5       10.62        7.66      0.30 o
   4   4   5       60.70       72.53      0.93 o
   5   4   5        2.56        1.50      0.30 o
   6   4   5      104.57      115.51      1.32 o
   7   4   5        0.85        1.11      0.48 o
   8   4   5        0.07        0.07      0.27 o
   9   4   5       25.21       23.30      0.87 o
  10   4   5       14.12       14.49      0.68 o
  11   4   5        0.01        0.37      0.39 o
  12   4   5        5.47        5.07      0.78 o
  -8   5   5        0.20       -0.04      0.71 o
  -7   5   5        1.03        0.92      0.55 o
  -6   5   5       10.84       11.04      1.86 o
  -5   5   5        4.79        4.86      0.61 o
  -4   5   5        0.68        1.11      0.40 o
  -3   5   5        1.25        1.84      0.31 o
  -2   5   5       11.68       15.37      0.64 o
  -1   5   5       19.18       18.53      0.56 o
   0   5   5      434.47      473.94      4.01 o
   1   5   5        0.18        0.27      0.21 o
   2   5   5      335.86      329.44      3.85 o
   3   5   5       21.05       22.49      0.71 o
   4   5   5      236.53      247.03      2.65 o
   5   5   5       28.67       25.31      0.60 o
   6   5   5        0.63        0.14      0.20 o
   7   5   5        3.91        4.14      0.35 o
   8   5   5       30.71       27.51      0.71 o
   9   5   5       23.24       24.39      0.68 o
  10   5   5        1.00        0.16      0.34 o
  11   5   5        2.56        2.76      0.50 o
  -8   6   5        1.22        0.82      0.87 o
  -7   6   5        3.50        2.20      1.64 o
  -6   6   5        2.96        2.39      0.75 o
  -5   6   5       12.30       11.15      1.04 o
  -4   6   5       93.66       93.47      2.51 o
  -3   6   5        1.89        2.56      0.39 o
  -2   6   5       11.41        9.74      0.56 o
  -1   6   5        0.07        0.12      0.25 o
   0   6   5      405.38      432.69      3.79 o
   1   6   5       62.80       65.15      1.45 o
   2   6   5       34.36       31.13      1.03 o
   3   6   5       46.40       48.13      1.48 o
   4   6   5       45.49       52.61      1.41 o
   5   6   5        0.24       -0.13      0.19 o
   6   6   5       57.64       53.24      0.88 o
   7   6   5       72.57       63.80      1.03 o
   8   6   5       23.80       23.36      0.68 o
   9   6   5       23.97       22.34      0.69 o
  10   6   5        2.21        2.71      0.40 o
  11   6   5        1.30        0.89      0.43 o
  -7   7   5        3.94        1.50      0.88 o
  -6   7   5        0.41        1.21      0.73 o
  -5   7   5        1.15        1.28      0.71 o
  -4   7   5       74.19       73.23      2.25 o
  -3   7   5        3.56        3.44      0.70 o
  -2   7   5        0.41       -0.12      0.31 o
  -1   7   5       65.32       70.95      1.48 o
   0   7   5       12.27       12.76      0.55 o
   1   7   5      147.95      148.34      1.89 o
   2   7   5      209.71      205.50      2.83 o
   3   7   5      161.00      155.16      2.37 o
   4   7   5        5.68        4.51      0.58 o
   5   7   5       40.98       35.31      1.33 o
   6   7   5       17.17       16.42      0.54 o
   7   7   5      189.70      176.31      1.97 o
   8   7   5        2.66        3.14      0.35 o
   9   7   5        1.21        0.99      0.30 o
  10   7   5        0.24        0.86      0.39 o
  11   7   5        0.24        0.95      0.49 o
  -7   8   5        0.04       -0.38      0.90 o
  -6   8   5        3.69        3.31      0.93 o
  -5   8   5        3.70        3.65      0.92 o
  -4   8   5        1.99        1.93      0.71 o
  -3   8   5        9.66        9.60      0.97 o
  -2   8   5        8.61        8.05      0.83 o
  -1   8   5       83.78       78.29      1.59 o
   0   8   5        8.10        7.97      1.24 o
   1   8   5       10.83        8.36      0.64 o
   2   8   5        4.94        2.91      0.52 o
   3   8   5      201.85      180.69      2.75 o
   4   8   5        2.46        2.34      0.46 o
   5   8   5        4.05        6.87      0.61 o
   6   8   5       33.63       29.22      0.73 o
   7   8   5       70.87       65.01      1.12 o
   8   8   5       15.49       13.31      0.59 o
   9   8   5       38.29       39.00      1.07 o
  10   8   5        0.69        0.32      0.41 o
  11   8   5        1.60        2.50      0.66 o
  -6   9   5        2.67        2.92      0.97 o
  -5   9   5        0.13        0.85      1.41 o
  -4   9   5        2.76        2.56      0.80 o
  -3   9   5       15.75       14.49      1.25 o
  -2   9   5        6.31        7.23      1.35 o
  -1   9   5       13.96       13.01      2.27 o
   0   9   5        8.30        8.93      0.76 o
   1   9   5        9.15        7.98      0.60 o
   2   9   5      133.58      140.16      1.99 o
   3   9   5        4.78        4.44      0.54 o
   4   9   5        2.29        2.58      0.62 o
   5   9   5       15.47       13.94      0.94 o
   6   9   5        9.66        9.07      0.63 o
   7   9   5        0.99        1.18      0.36 o
   8   9   5        0.29        0.22      0.35 o
   9   9   5       20.50       19.38      1.02 o
  10   9   5        6.81        6.68      0.66 o
  -5  10   5        2.93        2.90      0.97 o
  -4  10   5        1.04        0.01      0.71 o
  -3  10   5        3.31        3.39      0.89 o
  -2  10   5       13.72       14.41      1.93 o
  -1  10   5        5.01        3.13      1.09 o
   0  10   5        1.14       -0.04      0.54 o
   1  10   5       29.52       29.38      1.92 o
   2  10   5        0.69        1.47      0.47 o
   3  10   5        6.84        8.42      1.08 o
   4  10   5       64.77       68.51      1.73 o
   5  10   5        5.83        6.10      0.69 o
   6  10   5        0.05        0.44      0.39 o
   7  10   5       13.45       16.55      0.86 o
   8  10   5        3.81        3.67      0.52 o
   9  10   5        6.44        7.74      0.67 o
  10  10   5        9.32       10.30      1.26 o
  -4  11   5        5.25        6.55      1.70 o
  -3  11   5        9.34        8.62      1.77 o
  -2  11   5        0.05        1.51      1.05 o
  -1  11   5       15.62       14.69      1.86 o
   0  11   5        1.44        1.35      0.90 o
   1  11   5        2.27        2.23      0.94 o
   2  11   5        4.57        5.31      1.04 o
   3  11   5        2.57        1.48      0.66 o
   4  11   5       11.73       12.90      0.91 o
   5  11   5        0.21       -0.59      0.59 o
   6  11   5        7.78       10.27      0.74 o
   7  11   5        0.27        0.60      0.47 o
   8  11   5       12.58       15.06      0.98 o
   9  11   5        0.17        0.06      0.61 o
  -3  12   5        3.78        5.09      1.66 o
  -2  12   5        5.59        6.85      1.68 o
  -1  12   5        3.20        2.96      1.31 o
   0  12   5        0.50       -0.39      0.89 o
   1  12   5        4.67        3.87      1.16 o
   2  12   5        0.08       -0.90      0.90 o
   3  12   5       67.45       74.35      2.49 o
   4  12   5        2.30        2.54      0.67 o
   5  12   5       17.93       18.84      1.14 o
   6  12   5        7.69        8.88      0.91 o
   7  12   5        2.48        3.75      0.78 o
   8  12   5        0.26       -0.50      0.65 o
  -1  13   5       33.59       33.69      2.91 o
   0  13   5        1.60        1.65      1.29 o
   2  13   5        0.01       -0.01      1.09 o
   3  13   5        3.54        4.27      1.44 o
   4  13   5        6.79        7.37      1.15 o
   5  13   5        6.77        8.20      0.95 o
   6  13   5        0.08        0.23      0.60 o
  -2  -9   6        1.06        1.57      0.70 o
  -1  -9   6        0.00       -0.53      0.59 o
   0  -9   6        0.66        0.63      0.54 o
   1  -9   6        1.14        0.75      0.66 o
   2  -9   6        0.72        0.99      0.60 o
   3  -9   6        4.69        6.88      1.03 o
  -4  -8   6        2.18        1.39      0.73 o
  -3  -8   6        2.68        2.18      1.27 o
  -2  -8   6        0.55        0.61      0.56 o
  -1  -8   6        1.54        1.44      0.50 o
   0  -8   6        5.68        4.83      0.64 o
   1  -8   6        6.35        7.20      0.81 o
   2  -8   6        3.76        4.79      1.25 o
   3  -8   6       10.26       11.54      1.21 o
   4  -8   6        4.20        3.07      0.79 o
   5  -8   6        0.34        0.75      0.66 o
  -5  -7   6        3.24        3.12      0.74 o
  -4  -7   6        2.90        3.59      0.73 o
  -3  -7   6        2.10        3.23      0.63 o
  -2  -7   6        2.10        1.89      0.52 o
  -1  -7   6        1.53        0.61      0.56 o
   0  -7   6       13.78       11.74      0.76 o
   1  -7   6        2.57        2.46      0.50 o
   2  -7   6        3.92        4.00      0.64 o
   3  -7   6        1.92        1.23      0.47 o
   4  -7   6       14.70       17.85      1.01 o
   5  -7   6        0.24        0.11      0.45 o
   6  -7   6        2.31        3.30      0.90 o
   7  -7   6        0.06       -0.10      0.96 o
  -6  -6   6        4.86        4.34      0.68 o
  -5  -6   6        7.56        7.63      0.84 o
  -4  -6   6        3.58        3.51      0.68 o
  -3  -6   6       11.04       10.87      0.71 o
  -2  -6   6        1.37        0.80      0.42 o
  -1  -6   6        5.19        5.64      0.56 o
   0  -6   6       14.80       14.39      0.66 o
   1  -6   6        0.18        0.00      0.34 o
   2  -6   6       24.60       24.64      1.07 o
   3  -6   6        0.07        0.19      0.34 o
   4  -6   6        5.71        6.47      0.96 o
   5  -6   6       11.32       10.12      0.78 o
   6  -6   6        3.47        3.05      0.60 o
   7  -6   6        2.38        2.93      1.14 o
  -7  -5   6        0.26       -0.31      0.54 o
  -6  -5   6        0.56        0.57      0.45 o
  -5  -5   6        8.70        8.98      1.02 o
  -4  -5   6        6.51        6.37      0.71 o
  -3  -5   6       56.24       57.82      1.19 o
  -2  -5   6       14.83       16.00      0.78 o
  -1  -5   6       16.82       15.91      0.75 o
   0  -5   6       24.65       27.00      0.89 o
   1  -5   6       25.62       26.76      0.79 o
   2  -5   6       16.88       14.72      0.64 o
   3  -5   6        1.00        0.49      0.32 o
   4  -5   6       12.32       12.65      0.74 o
   5  -5   6        1.57        1.14      0.44 o
   6  -5   6        3.22        3.45      0.55 o
   7  -5   6        5.52        5.30      0.68 o
  -7  -4   6        5.32        3.83      0.69 o
  -6  -4   6        0.04        0.21      0.45 o
  -5  -4   6        0.00       -0.36      0.36 o
  -4  -4   6       12.35       13.17      1.14 o
  -3  -4   6       10.35       10.40      0.71 o
  -2  -4   6        0.72        1.24      0.32 o
  -1  -4   6        0.57        0.41      0.27 o
   0  -4   6        3.00        2.44      0.34 o
   1  -4   6        9.98        8.41      0.47 o
   2  -4   6       13.92       14.11      0.63 o
   3  -4   6        6.14        7.03      0.40 o
   4  -4   6       70.81       71.00      1.39 o
   5  -4   6       70.88       76.48      1.64 o
   6  -4   6        2.49        2.23      0.45 o
   7  -4   6       17.20       19.73      0.93 o
   8  -4   6        0.04       -0.61      0.79 o
   9  -4   6       11.35       12.58      1.76 o
  -8  -3   6        1.73        1.36      0.61 o
  -7  -3   6        0.01       -0.06      0.49 o
  -6  -3   6        0.24       -0.03      0.38 o
  -5  -3   6        0.74        0.61      0.33 o
  -4  -3   6        0.08        0.31      0.33 o
  -3  -3   6        0.07       -0.03      0.22 o
  -2  -3   6        4.18        3.97      0.37 o
  -1  -3   6        4.70        5.74      0.59 o
   0  -3   6       90.60       96.73      1.37 o
   1  -3   6        9.40        9.97      0.78 o
   2  -3   6        1.15        0.83      0.24 o
   3  -3   6       33.77       32.42      0.66 o
   4  -3   6      161.19      164.05      2.51 o
   5  -3   6        1.35        1.66      0.74 o
   6  -3   6        2.02        0.87      0.36 o
   7  -3   6        1.48        1.69      0.36 o
   8  -3   6        2.37        2.86      0.73 o
   9  -3   6        1.64        1.97      0.48 o
  10  -3   6       10.95       11.33      0.96 o
  -8  -2   6        1.02        1.61      0.59 o
  -7  -2   6        3.07        1.83      0.61 o
  -6  -2   6        6.51        6.79      0.52 o
  -5  -2   6        0.33        0.35      0.31 o
  -4  -2   6        3.29        2.72      0.29 o
  -3  -2   6        4.04        3.63      0.30 o
  -2  -2   6        9.03        7.08      0.32 o
  -1  -2   6       91.27       88.17      1.11 o
   0  -2   6       65.23       69.77      1.07 o
   1  -2   6       22.51       24.24      0.61 o
   2  -2   6       13.64       11.92      0.45 o
   3  -2   6        0.27        0.19      0.16 o
   4  -2   6        3.27        4.66      0.30 o
   5  -2   6        2.10        1.54      0.25 o
   6  -2   6       92.73       83.28      1.39 o
   7  -2   6        3.86        2.43      0.37 o
   8  -2   6        0.61        0.24      0.31 o
   9  -2   6        4.86        4.58      0.61 o
  10  -2   6        1.45        0.89      0.45 o
  -8  -1   6        6.70        6.48      0.85 o
  -7  -1   6        1.65        2.22      0.42 o
  -6  -1   6       11.10       12.06      0.56 o
  -5  -1   6        6.72        6.93      0.45 o
  -4  -1   6        6.45        6.43      0.34 o
  -3  -1   6        2.23        2.43      0.26 o
  -2  -1   6        0.67        0.23      0.22 o
  -1  -1   6       31.40       31.48      0.55 o
   0  -1   6        1.55        2.42      0.26 o
   1  -1   6       20.25       21.09      0.86 o
   2  -1   6        0.78        0.27      0.18 o
   3  -1   6       30.21       30.99      0.54 o
   4  -1   6       56.14       58.81      0.87 o
   5  -1   6       52.01       52.40      0.85 o
   6  -1   6        1.46        1.17      0.26 o
   7  -1   6       36.79       31.21      0.70 o
   8  -1   6        5.17        5.05      0.41 o
   9  -1   6        1.28        0.61      0.36 o
  10  -1   6        0.07       -0.28      0.35 o
  11  -1   6        7.87        8.17      0.80 o
  -8   0   6        9.42       10.85      0.85 o
  -7   0   6        9.93        9.32      0.65 o
  -6   0   6       16.64       17.05      0.65 o
  -5   0   6        0.21       -0.14      0.27 o
  -4   0   6        0.61        0.08      0.20 o
  -3   0   6       19.07       18.99      0.44 o
  -2   0   6       34.94       32.03      0.51 o
  -1   0   6       49.75       49.96      0.78 o
   0   0   6      234.27      213.89      1.77 o
   1   0   6      168.18      175.36      1.84 o
   2   0   6        0.12        0.88      0.20 o
   3   0   6      124.75      116.35      1.53 o
   4   0   6       35.85       37.98      0.77 o
   5   0   6       11.64        9.45      0.34 o
   6   0   6       19.37       15.87      0.42 o
   7   0   6        3.40        2.56      0.28 o
   8   0   6        9.42        9.16      0.44 o
   9   0   6        4.01        6.44      0.47 o
  10   0   6        0.47        0.52      0.36 o
  11   0   6        6.28        5.06      0.52 o
  -8   1   6        9.74        8.36      0.79 o
  -7   1   6        0.59        0.44      0.44 o
  -6   1   6       36.72       38.36      1.18 o
  -5   1   6        3.26        3.09      0.54 o
  -4   1   6        1.47        1.38      0.32 o
  -3   1   6       96.97       99.93      1.09 o
  -2   1   6       18.38       21.50      0.41 o
  -1   1   6        9.73        9.41      0.26 o
   0   1   6      452.52      477.68      3.66 o
   1   1   6        7.15        9.16      0.43 o
   2   1   6        5.79        7.12      0.50 o
   3   1   6       70.32       75.51      1.84 o
   4   1   6       29.37       27.43      0.60 o
   5   1   6      129.54      128.39      1.32 o
   6   1   6        5.48        6.10      0.31 o
   7   1   6      113.84      104.57      1.26 o
   8   1   6       36.56       32.24      0.78 o
   9   1   6        2.78        2.28      0.42 o
  10   1   6        2.89        2.95      0.45 o
  11   1   6        2.13        1.97      0.41 o
  -8   2   6        0.35        0.67      0.63 o
  -7   2   6       15.16       15.19      0.97 o
  -6   2   6        0.89        1.33      0.43 o
  -5   2   6        7.16        6.83      0.47 o
  -4   2   6       17.46       17.80      0.63 o
  -3   2   6        1.16        0.28      0.24 o
  -2   2   6       42.46       41.23      0.79 o
  -1   2   6      248.48      236.09      1.64 o
   0   2   6      973.13     1013.76      6.73 o
   1   2   6       47.76       61.00      1.78 o
   2   2   6      127.27      124.20      1.97 o
   3   2   6      101.12      106.98      1.61 o
   4   2   6      155.23      160.81      1.85 o
   5   2   6       11.07       10.66      0.39 o
   6   2   6       13.11       15.29      0.50 o
   7   2   6       41.57       37.63      0.87 o
   8   2   6        0.01       -0.12      0.24 o
   9   2   6        0.34        0.28      0.30 o
  10   2   6        0.64        0.06      0.33 o
  11   2   6        4.27        5.05      0.51 o
  -8   3   6        0.06       -0.12      0.56 o
  -7   3   6        1.00        2.11      0.59 o
  -6   3   6        1.00        0.99      0.77 o
  -5   3   6       30.27       30.19      0.82 o
  -4   3   6       23.31       24.05      0.70 o
  -3   3   6        8.88        9.21      0.64 o
  -2   3   6        3.39        5.03      0.23 o
  -1   3   6       93.85      104.53      1.05 o
   0   3   6       29.46       37.25      0.52 o
   1   3   6       94.64       97.57      1.22 o
   2   3   6      382.63      385.08      4.38 o
   3   3   6        8.58       11.98      0.52 o
   4   3   6       36.91       33.60      1.41 o
   5   3   6       39.82       38.14      0.90 o
   6   3   6       13.31       12.22      0.50 o
   7   3   6      502.35      485.52      4.01 o
   8   3   6        0.58        0.74      0.28 o
   9   3   6        4.49        5.02      0.45 o
  10   3   6        4.05        3.59      0.46 o
  11   3   6        2.34        3.11      0.55 o
  12   3   6        0.01        0.39      0.59 o
  -8   4   6        2.85        1.74      0.66 o
  -7   4   6        0.37       -0.39      0.50 o
  -6   4   6        0.14       -0.23      0.41 o
  -5   4   6        2.85        2.38      0.51 o
  -4   4   6       22.10       23.71      0.77 o
  -3   4   6       27.23       25.25      0.73 o
  -2   4   6       25.24       24.29      0.76 o
  -1   4   6        7.16        6.98      0.54 o
   0   4   6        0.68        0.24      0.20 o
   1   4   6       48.49       54.71      0.79 o
   2   4   6       83.58       85.06      1.48 o
   3   4   6      456.71      479.68      4.55 o
   4   4   6        3.33        4.07      0.31 o
   5   4   6       12.58       12.56      0.50 o
   6   4   6      126.37      118.42      1.51 o
   7   4   6       78.88       67.37      1.13 o
   8   4   6       72.90       66.62      1.19 o
   9   4   6       38.80       38.79      0.95 o
  10   4   6        5.66        5.18      0.51 o
  11   4   6        0.73        0.89      0.41 o
  12   4   6        2.71        1.95      0.62 o
  -8   5   6        2.65        2.16      0.90 o
  -7   5   6        2.06        2.62      0.64 o
  -6   5   6        1.68        1.16      0.51 o
  -5   5   6        2.81        3.32      0.55 o
  -4   5   6        1.19        1.35      0.43 o
  -3   5   6       59.12       57.30      1.13 o
  -2   5   6       46.14       46.86      1.12 o
  -1   5   6       12.74       14.00      0.51 o
   0   5   6       88.41       88.37      0.99 o
   1   5   6       62.25       59.15      1.25 o
   2   5   6      121.80      126.24      1.86 o
   3   5   6        5.31        8.15      0.54 o
   4   5   6        0.39        0.61      0.17 o
   5   5   6       40.28       48.58      0.81 o
   6   5   6        3.34        3.65      0.29 o
   7   5   6        1.57        1.04      0.26 o
   8   5   6        8.20        8.48      0.51 o
   9   5   6       22.94       23.43      0.79 o
  10   5   6       12.70       12.04      0.66 o
  11   5   6        0.07        0.75      0.39 o
  12   5   6        1.14        1.22      0.77 o
  -7   6   6        2.77        0.99      0.79 o
  -6   6   6        0.22       -0.30      0.57 o
  -5   6   6       13.39       13.89      1.16 o
  -4   6   6       11.78       11.76      1.01 o
  -3   6   6       84.31       86.00      1.85 o
  -2   6   6       37.71       38.05      1.05 o
  -1   6   6        5.45        5.69      0.38 o
   0   6   6        7.69        9.22      0.57 o
   1   6   6       37.87       43.99      0.98 o
   2   6   6        9.10        9.82      0.68 o
   3   6   6       12.48       14.27      0.64 o
   4   6   6      171.31      155.16      1.88 o
   5   6   6       17.33       14.16      0.48 o
   6   6   6        2.49        3.04      0.31 o
   7   6   6      114.71      103.77      1.36 o
   8   6   6       23.34       23.12      0.68 o
   9   6   6        0.03       -0.30      0.30 o
  10   6   6        6.79        7.80      0.58 o
  11   6   6        0.02        0.06      0.38 o
  -7   7   6        2.03        2.21      1.44 o
  -6   7   6        2.69        4.97      1.34 o
  -5   7   6       17.97       20.09      2.85 o
  -4   7   6       22.13       21.53      1.35 o
  -3   7   6       75.52       74.56      2.19 o
  -2   7   6        1.77        1.92      0.50 o
  -1   7   6        6.10        6.96      0.44 o
   0   7   6       33.01       30.93      0.94 o
   1   7   6        8.38       12.14      0.51 o
   2   7   6       20.86       21.21      0.79 o
   3   7   6      148.82      151.52      2.33 o
   4   7   6      239.33      228.11      3.18 o
   5   7   6       10.25        9.75      1.09 o
   6   7   6        0.88        0.33      0.31 o
   7   7   6       65.85       62.37      1.19 o
   8   7   6        0.15       -0.18      0.29 o
   9   7   6        0.03       -0.19      0.29 o
  10   7   6        2.69        2.91      0.43 o
  11   7   6       11.28       10.86      1.05 o
  -6   8   6        2.05        2.16      0.87 o
  -5   8   6        7.90        7.13      1.32 o
  -4   8   6       24.77       25.09      1.49 o
  -3   8   6       32.62       31.97      1.51 o
  -2   8   6       13.12       10.91      0.94 o
  -1   8   6        0.34        0.51      0.71 o
   0   8   6       62.81       58.32      2.18 o
   1   8   6        9.56        9.42      0.50 o
   2   8   6        5.79        6.41      0.54 o
   3   8   6      274.75      275.45      3.70 o
   4   8   6       15.52       12.68      1.42 o
   5   8   6        1.06        1.43      0.44 o
   6   8   6       32.66       30.40      1.38 o
   7   8   6        5.69        4.05      0.45 o
   8   8   6        5.95        5.78      0.51 o
   9   8   6        0.01        0.30      0.36 o
  10   8   6       14.85       14.44      0.77 o
  11   8   6        8.97        9.36      0.80 o
  -6   9   6        0.13        0.63      0.88 o
  -5   9   6        2.15        1.48      0.87 o
  -4   9   6       16.46       18.33      1.39 o
  -3   9   6       16.83       18.77      1.35 o
  -2   9   6        1.18        1.17      0.63 o
  -1   9   6       63.65       60.73      1.94 o
   0   9   6        0.62        0.35      0.41 o
   1   9   6       26.60       25.37      0.96 o
   2   9   6      145.34      145.04      2.06 o
   3   9   6        9.14        8.98      0.67 o
   4   9   6      109.53      110.53      2.20 o
   5   9   6        5.47        5.60      0.68 o
   6   9   6        2.61        2.87      0.56 o
   7   9   6        3.79        3.62      0.45 o
   8   9   6        7.15        5.23      0.53 o
   9   9   6        2.32        3.28      0.73 o
  10   9   6       33.23       36.58      1.14 o
  -5  10   6        1.65        1.27      0.94 o
  -4  10   6        1.43        1.63      0.87 o
  -3  10   6        0.47        0.60      1.49 o
  -2  10   6       44.08       43.35      2.71 o
  -1  10   6        1.94        0.68      0.64 o
   0  10   6        9.36        8.69      0.70 o
   1  10   6        0.05       -0.21      0.44 o
   2  10   6        0.42        0.11      0.39 o
   3  10   6       24.62       21.33      1.00 o
   4  10   6        0.26        0.08      0.55 o
   5  10   6       35.22       31.25      1.21 o
   6  10   6       31.27       29.27      1.67 o
   7  10   6        4.40        3.97      0.61 o
   8  10   6        1.56        1.05      0.43 o
   9  10   6       23.06       21.36      0.93 o
  10  10   6       36.73       41.96      1.62 o
  -4  11   6        0.13       -0.19      1.07 o
  -3  11   6       10.33       10.91      1.85 o
  -2  11   6        7.55        7.45      1.54 o
  -1  11   6        1.00       -0.84      0.84 o
   0  11   6       10.65       10.07      1.55 o
   1  11   6        0.22        0.82      0.81 o
   2  11   6        0.39       -0.39      0.74 o
   3  11   6        7.54        8.68      1.11 o
   4  11   6       20.65       23.64      1.59 o
   5  11   6       38.02       35.95      1.36 o
   6  11   6       30.86       30.12      1.54 o
   7  11   6       13.63       12.37      0.72 o
   8  11   6        1.68        1.52      0.47 o
   9  11   6        6.36        4.99      0.63 o
  -3  12   6        3.25        3.62      1.47 o
  -2  12   6        0.98        0.10      1.14 o
  -1  12   6        1.54        0.75      1.14 o
   0  12   6       14.63       11.07      1.75 o
   1  12   6       23.00       24.85      2.00 o
   2  12   6       11.22       12.66      1.65 o
   3  12   6       33.36       35.58      2.04 o
   4  12   6       43.18       40.48      2.53 o
   5  12   6       11.59       11.83      2.25 o
   6  12   6        2.78        3.44      0.70 o
   7  12   6        1.19        0.90      0.51 o
   8  12   6        0.00       -0.49      0.49 o
  -1  13   6       11.97       13.50      2.06 o
   0  13   6       29.01       23.86      2.46 o
   1  13   6        3.09        2.93      1.30 o
   2  13   6        1.03        1.66      1.17 o
   3  13   6        0.20       -0.14      1.00 o
   4  13   6       17.40       17.92      1.15 o
   5  13   6        4.04        4.08      0.79 o
   6  13   6        0.83        1.01      0.64 o
  -2  -8   7        1.46        1.58      0.66 o
  -1  -8   7        0.44       -0.04      0.50 o
   0  -8   7        4.39        4.00      0.64 o
   1  -8   7        1.47        2.04      0.63 o
   2  -8   7        0.41        0.51      0.62 o
   3  -8   7        3.77        2.57      0.80 o
   4  -8   7        0.27       -0.46      0.56 o
  -4  -7   7        7.43        9.86      1.01 o
  -3  -7   7        1.23        0.99      0.79 o
  -2  -7   7        2.47        2.59      0.55 o
  -1  -7   7        0.63        0.88      0.47 o
   0  -7   7       10.65       10.04      0.84 o
   1  -7   7        5.25        6.61      0.76 o
   2  -7   7        0.31        0.21      0.48 o
   3  -7   7        2.20        2.46      0.60 o
   4  -7   7       18.69       18.17      1.62 o
   5  -7   7        0.05        0.17      0.57 o
   6  -7   7        2.94        2.42      0.77 o
  -5  -6   7        0.00       -0.44      0.53 o
  -4  -6   7       22.72       27.19      3.06 o
  -3  -6   7        5.21        6.01      0.66 o
  -2  -6   7        1.43        1.01      0.45 o
  -1  -6   7        0.13        0.17      0.33 o
   0  -6   7        1.36        0.31      0.33 o
   1  -6   7        0.90        0.55      0.35 o
   2  -6   7        8.12        9.58      0.61 o
   3  -6   7       13.01       13.02      0.89 o
   4  -6   7        0.89        0.47      0.50 o
   5  -6   7        0.02        0.01      0.54 o
   6  -6   7        0.48        0.50      0.55 o
   7  -6   7       16.37       15.46      1.71 o
  -6  -5   7        2.33        2.46      0.58 o
  -5  -5   7        0.93        0.91      0.50 o
  -4  -5   7       20.88       20.13      1.91 o
  -3  -5   7        0.67        1.06      0.37 o
  -2  -5   7        0.59        0.75      0.36 o
  -1  -5   7       49.65       51.31      1.26 o
   0  -5   7        5.77        6.16      0.51 o
   1  -5   7       23.94       23.56      0.79 o
   2  -5   7       17.27       15.92      0.68 o
   3  -5   7       63.70       63.42      1.37 o
   4  -5   7        0.91        0.36      0.43 o
   5  -5   7        1.41        0.61      0.52 o
   6  -5   7        7.53        7.12      1.36 o
   7  -5   7       15.89       14.48      1.11 o
   8  -5   7        0.79        1.35      0.96 o
  -7  -4   7        0.94       -0.25      0.97 o
  -6  -4   7        0.10       -0.40      0.42 o
  -5  -4   7       13.74       14.96      0.94 o
  -4  -4   7        1.56        0.93      0.45 o
  -3  -4   7        2.07        3.03      0.42 o
  -2  -4   7        0.20        0.46      0.32 o
  -1  -4   7       31.09       31.38      0.86 o
   0  -4   7       24.81       25.14      0.77 o
   1  -4   7       10.66        9.15      0.53 o
   2  -4   7       16.24       15.22      0.62 o
   3  -4   7      149.31      143.71      2.23 o
   4  -4   7       11.85       14.63      1.98 o
   5  -4   7       27.68       26.60      1.28 o
   6  -4   7       25.96       27.83      2.05 o
   7  -4   7       13.59       12.75      0.97 o
   8  -4   7       25.52       30.29      2.08 o
   9  -4   7        9.03       10.81      1.15 o
  -7  -3   7        2.29        1.47      0.63 o
  -6  -3   7        5.77        6.27      0.71 o
  -5  -3   7        1.04        0.44      0.38 o
  -4  -3   7        8.27        9.07      0.79 o
  -3  -3   7        4.92        4.80      0.43 o
  -2  -3   7       20.83       21.66      0.63 o
  -1  -3   7       18.52       18.15      1.03 o
   0  -3   7        6.23        5.44      0.41 o
   1  -3   7        9.96       10.56      0.51 o
   2  -3   7       55.48       54.36      1.03 o
   3  -3   7       15.33       14.62      0.57 o
   4  -3   7        2.16        2.71      0.39 o
   5  -3   7       26.77       24.93      1.16 o
   6  -3   7       15.14       14.50      0.97 o
   7  -3   7        2.38        2.99      0.79 o
   8  -3   7        0.77        0.92      1.15 o
   9  -3   7       20.75       22.44      1.87 o
  10  -3   7       23.61       26.49      2.45 o
  -7  -2   7        0.76        0.55      0.61 o
  -6  -2   7        8.82        8.65      0.84 o
  -5  -2   7        1.65        0.67      0.35 o
  -4  -2   7        5.76        4.45      0.39 o
  -3  -2   7        5.81        6.29      0.47 o
  -2  -2   7       14.90       14.76      0.46 o
  -1  -2   7        0.21        0.19      0.20 o
   0  -2   7       23.40       23.78      0.67 o
   1  -2   7        0.01       -0.20      0.20 o
   2  -2   7        0.04        0.07      0.21 o
   3  -2   7       11.08       11.29      0.72 o
   4  -2   7       35.04       35.71      1.12 o
   5  -2   7        0.43        0.14      0.45 o
   6  -2   7       40.70       40.47      1.14 o
   7  -2   7        0.51       -0.01      0.34 o
   8  -2   7        5.71        5.49      0.51 o
   9  -2   7        1.63        2.22      0.66 o
  10  -2   7       24.78       27.49      1.24 o
  -8  -1   7        2.57        1.53      1.07 o
  -7  -1   7        4.27        4.88      1.42 o
  -6  -1   7        1.84        2.39      0.43 o
  -5  -1   7        0.03        0.16      0.29 o
  -4  -1   7        0.66        0.69      0.24 o
  -3  -1   7       20.84       20.89      0.62 o
  -2  -1   7        6.84        7.10      0.33 o
  -1  -1   7        0.00       -0.11      0.16 o
   0  -1   7        9.58        8.33      0.42 o
   1  -1   7       23.54       25.70      0.66 o
   2  -1   7        5.56        4.47      0.37 o
   3  -1   7       84.98       90.62      1.21 o
   4  -1   7       25.17       25.14      0.68 o
   5  -1   7        0.83        1.04      0.28 o
   6  -1   7       43.33       41.85      0.99 o
   7  -1   7        9.04        7.54      0.64 o
   8  -1   7        0.00       -0.01      0.31 o
   9  -1   7        1.64        1.67      0.45 o
  10  -1   7        1.36        1.62      0.55 o
  11  -1   7        1.40        1.55      0.60 o
  -8   0   7        1.53        1.46      0.69 o
  -7   0   7        5.96        6.62      1.64 o
  -6   0   7        1.13        0.30      0.43 o
  -5   0   7        1.63        1.39      0.40 o
  -4   0   7        1.57        1.77      0.31 o
  -3   0   7        8.15        8.41      0.43 o
  -2   0   7        8.57        9.05      0.32 o
  -1   0   7      237.96      236.14      1.99 o
   0   0   7       15.06       12.81      0.46 o
   1   0   7        8.26        7.62      0.38 o
   2   0   7        0.47        0.36      0.27 o
   3   0   7      125.84      135.04      1.79 o
   4   0   7       97.66       91.19      1.23 o
   5   0   7        0.09        0.07      0.23 o
   6   0   7       22.83       19.66      0.53 o
   7   0   7       22.79       20.94      0.76 o
   8   0   7        0.05       -0.07      0.26 o
   9   0   7        4.03        4.56      0.51 o
  10   0   7       19.24       19.80      1.01 o
  11   0   7        0.43       -0.30      0.41 o
  -8   1   7        0.25       -0.16      0.51 o
  -7   1   7        1.08        1.31      0.52 o
  -6   1   7        3.57        2.85      0.51 o
  -5   1   7       11.43       11.57      0.82 o
  -4   1   7       47.00       46.90      0.89 o
  -3   1   7        2.15        2.04      0.24 o
  -2   1   7        1.88        2.04      0.20 o
  -1   1   7      348.24      368.33      2.63 o
   0   1   7       27.62       31.21      0.69 o
   1   1   7        0.33        0.17      0.19 o
   2   1   7       24.88       30.99      0.75 o
   3   1   7        3.68        3.22      0.32 o
   4   1   7      191.61      186.31      2.23 o
   5   1   7      104.32       94.39      1.23 o
   6   1   7       56.41       54.62      0.93 o
   7   1   7        0.00        0.06      0.24 o
   8   1   7        2.91        4.13      0.44 o
   9   1   7        9.87        9.41      0.61 o
  10   1   7       51.00       55.98      2.46 o
  11   1   7        0.58        0.10      0.39 o
  -8   2   7        3.77        3.82      0.78 o
  -7   2   7        0.34        0.57      0.47 o
  -6   2   7        8.42        9.03      0.69 o
  -5   2   7        0.25       -0.29      0.29 o
  -4   2   7        2.35        2.97      0.33 o
  -3   2   7       11.61       11.87      0.49 o
  -2   2   7       47.41       44.48      0.67 o
  -1   2   7       32.21       39.05      0.87 o
   0   2   7        1.85        1.49      0.18 o
   1   2   7       17.85       20.21      0.59 o
   2   2   7      402.12      426.21      4.20 o
   3   2   7      274.60      264.11      3.85 o
   4   2   7      129.25      132.34      1.90 o
   5   2   7       86.58       90.00      1.19 o
   6   2   7      258.85      248.92      2.51 o
   7   2   7        7.67        7.33      0.38 o
   8   2   7        0.74        0.14      0.26 o
   9   2   7        2.94        3.84      0.43 o
  10   2   7       38.35       42.88      1.23 o
  11   2   7       12.45       13.49      0.83 o
  -8   3   7        0.36        0.64      0.62 o
  -7   3   7        1.05        0.72      0.58 o
  -6   3   7        4.38        3.78      0.64 o
  -5   3   7        1.82        1.59      0.38 o
  -4   3   7       17.28       17.99      0.65 o
  -3   3   7        6.67        5.87      0.35 o
  -2   3   7       24.61       29.33      0.61 o
  -1   3   7       19.44       21.13      0.42 o
   0   3   7        0.09       -0.11      0.12 o
   1   3   7      231.47      239.00      2.54 o
   2   3   7       42.15       49.61      1.09 o
   3   3   7      109.61      113.59      1.82 o
   4   3   7        6.85        8.42      0.39 o
   5   3   7        6.52        6.23      0.59 o
   6   3   7      122.12      120.36      1.70 o
   7   3   7       22.12       23.63      0.76 o
   8   3   7       13.35       14.63      0.54 o
   9   3   7       36.75       40.75      0.89 o
  10   3   7        4.14        4.80      0.50 o
  11   3   7       23.47       23.42      1.03 o
  -7   4   7        1.67        2.42      0.65 o
  -6   4   7        2.69        2.98      0.82 o
  -5   4   7        0.03       -0.16      0.42 o
  -4   4   7        0.22        0.12      0.30 o
  -3   4   7       22.22       20.89      0.71 o
  -2   4   7        7.33        7.36      0.43 o
  -1   4   7        6.82        5.94      0.32 o
   0   4   7        2.44        2.87      0.30 o
   1   4   7      185.30      199.43      2.41 o
   2   4   7       12.91       12.27      0.48 o
   3   4   7       27.11       33.29      0.89 o
   4   4   7        1.51        1.06      0.23 o
   5   4   7       33.21       35.68      0.96 o
   6   4   7       16.41       14.32      0.56 o
   7   4   7        8.57        8.05      0.66 o
   8   4   7        5.95        5.59      0.44 o
   9   4   7        9.79       10.64      0.59 o
  10   4   7        3.97        3.98      0.54 o
  11   4   7        0.26        0.24      0.40 o
  12   4   7        2.10        2.01      0.64 o
  -7   5   7        1.15        0.67      0.58 o
  -6   5   7        0.15        0.08      0.49 o
  -5   5   7        7.67        8.41      0.75 o
  -4   5   7        1.29        1.16      0.43 o
  -3   5   7        0.19        0.72      0.30 o
  -2   5   7        2.70        2.49      0.46 o
  -1   5   7        7.53        7.48      0.41 o
   0   5   7       19.55       21.14      0.56 o
   1   5   7       51.38       52.53      0.80 o
   2   5   7       61.66       58.31      1.17 o
   3   5   7       13.21       12.23      0.45 o
   4   5   7        0.42        1.01      0.25 o
   5   5   7       37.15       41.34      0.90 o
   6   5   7        8.53        7.74      0.48 o
   7   5   7       40.20       38.19      0.88 o
   8   5   7        5.63        5.43      0.45 o
   9   5   7       35.82       35.62      0.95 o
  10   5   7        0.53        0.49      0.41 o
  11   5   7        0.03       -0.08      0.39 o
  -7   6   7        0.01        1.31      0.84 o
  -6   6   7        0.00        0.15      0.68 o
  -5   6   7       14.86       16.48      1.27 o
  -4   6   7       29.81       30.10      1.50 o
  -3   6   7        0.10        0.09      0.35 o
  -2   6   7       17.23       16.40      0.77 o
  -1   6   7        6.04        6.37      0.52 o
   0   6   7       90.76       94.90      1.30 o
   1   6   7       27.23       24.68      0.64 o
   2   6   7       23.79       22.84      1.00 o
   3   6   7        0.90       -0.29      0.32 o
   4   6   7       15.99       14.44      0.93 o
   5   6   7       16.48       14.39      0.59 o
   6   6   7       81.93       69.90      1.79 o
   7   6   7       12.67       11.73      0.56 o
   8   6   7        2.00        2.46      0.39 o
   9   6   7       36.99       39.98      1.03 o
  10   6   7        0.03        0.15      0.44 o
  11   6   7        0.20       -0.07      0.48 o
  -6   7   7        0.21       -0.18      0.73 o
  -5   7   7        1.25        0.37      0.65 o
  -4   7   7       15.14       17.30      1.29 o
  -3   7   7        1.77        1.55      0.64 o
  -2   7   7        0.93        1.16      0.46 o
  -1   7   7       40.98       39.27      1.12 o
   0   7   7        0.92        1.02      0.30 o
   1   7   7       28.94       29.20      0.75 o
   2   7   7      462.56      466.59      5.43 o
   3   7   7       34.18       29.23      1.25 o
   4   7   7       52.22       50.60      1.27 o
   5   7   7        3.86        4.33      0.42 o
   6   7   7       25.10       22.36      0.79 o
   7   7   7       70.37       67.85      1.25 o
   8   7   7        5.05        5.87      0.49 o
   9   7   7        1.00        1.32      0.38 o
  10   7   7        1.13        0.98      0.36 o
  11   7   7        5.51        3.78      0.54 o
  -6   8   7        0.19        0.74      0.82 o
  -5   8   7        3.42        4.01      0.97 o
  -4   8   7        0.84        0.94      0.71 o
  -3   8   7       26.72       24.19      1.41 o
  -2   8   7        0.24        1.34      0.57 o
  -1   8   7       53.88       53.72      1.37 o
   0   8   7        2.27        2.57      0.45 o
   1   8   7        5.01        6.20      0.65 o
   2   8   7       75.61       73.63      1.53 o
   3   8   7       17.80       17.05      1.69 o
   4   8   7       18.49       16.13      0.80 o
   5   8   7        7.57        6.38      0.62 o
   6   8   7       40.30       37.54      1.03 o
   7   8   7       28.98       27.09      0.85 o
   8   8   7       32.98       36.30      1.28 o
   9   8   7       36.67       39.70      1.09 o
  10   8   7        3.01        3.58      0.52 o
  11   8   7        8.29        7.97      0.78 o
  -5   9   7        7.55        7.03      2.48 o
  -4   9   7        1.19        0.67      0.73 o
  -3   9   7        2.62        1.93      0.76 o
  -2   9   7       15.88       15.29      1.29 o
  -1   9   7       11.33       11.41      0.77 o
   0   9   7        2.02        3.46      0.52 o
   1   9   7       32.03       34.66      1.12 o
   2   9   7        4.46        4.45      0.45 o
   3   9   7        0.55       -0.04      0.39 o
   4   9   7      102.44      104.41      2.06 o
   5   9   7        7.53        7.92      1.01 o
   6   9   7       49.68       48.46      1.22 o
   7   9   7       11.51       12.96      0.65 o
   8   9   7        0.13        0.14      0.38 o
   9   9   7       27.37       24.64      1.26 o
  10   9   7        4.01        5.68      0.63 o
  -4  10   7        1.06        0.81      0.79 o
  -3  10   7        1.79        3.05      0.85 o
  -2  10   7        1.67        2.34      0.78 o
  -1  10   7        0.99        0.57      0.63 o
   0  10   7       14.69       12.20      1.02 o
   1  10   7        1.22        1.07      0.57 o
   2  10   7        7.77        7.58      0.56 o
   3  10   7       36.80       36.87      1.24 o
   4  10   7       34.91       34.68      1.24 o
   5  10   7       21.06       21.37      1.05 o
   6  10   7        0.07        0.60      0.46 o
   7  10   7        3.57        3.93      0.49 o
   8  10   7        5.67        4.98      0.56 o
   9  10   7       29.68       32.57      1.34 o
  10  10   7        1.95        3.52      0.64 o
  -4  11   7        2.70        2.43      0.98 o
  -3  11   7        0.16        0.15      1.22 o
  -2  11   7        0.02       -0.65      0.65 o
  -1  11   7        3.66        4.47      0.89 o
   0  11   7        2.47        3.38      1.19 o
   1  11   7        0.07       -0.32      0.54 o
   2  11   7        1.90        2.38      0.97 o
   3  11   7        0.17        0.35      0.48 o
   4  11   7       10.45       11.02      0.87 o
   5  11   7       23.23       21.08      1.11 o
   6  11   7        0.41        1.12      0.57 o
   7  11   7        1.22        1.64      0.44 o
   8  11   7        0.79        0.64      0.43 o
   9  11   7        2.33        2.87      0.56 o
  -2  12   7        1.83        1.19      1.14 o
  -1  12   7        3.81        3.67      1.34 o
   0  12   7        0.13        0.57      1.09 o
   1  12   7       20.94       18.60      1.97 o
   2  12   7       30.75       31.51      2.30 o
   3  12   7        8.30        9.18      0.98 o
   4  12   7        0.00       -0.05      0.51 o
   5  12   7        6.30        7.36      0.86 o
   6  12   7        1.64        1.13      0.59 o
   7  12   7        3.75        3.40      0.56 o
   8  12   7        0.02       -0.42      0.42 o
  -1  13   7       10.65       11.76      2.01 o
   0  13   7        0.63       -0.75      0.92 o
   1  13   7       11.98       12.02      1.83 o
   2  13   7        0.00        0.15      1.06 o
   3  13   7        8.56        6.08      1.52 o
   4  13   7        0.29        0.38      0.56 o
   5  13   7        4.37        6.58      0.89 o
   6  13   7        4.01        3.84      0.82 o
  -2  -7   8        5.46        5.98      0.84 o
  -1  -7   8        2.45        1.99      0.57 o
   0  -7   8        0.16       -0.24      0.45 o
   1  -7   8        1.47        0.96      0.50 o
   2  -7   8        1.64        2.66      0.65 o
   3  -7   8        0.98        0.53      0.57 o
   4  -7   8        0.64        0.60      0.69 o
   5  -7   8        0.64       -0.28      0.57 o
  -4  -6   8        0.10        0.54      1.29 o
  -3  -6   8        2.13        2.03      0.65 o
  -2  -6   8        2.88        2.03      0.53 o
  -1  -6   8        0.90        1.06      0.42 o
   0  -6   8        2.48        2.77      0.48 o
   1  -6   8        2.52        1.86      0.44 o
   2  -6   8        6.74        6.42      0.63 o
   3  -6   8        4.52        4.72      1.37 o
   4  -6   8        5.13        5.69      0.89 o
   5  -6   8       10.62       10.65      1.50 o
   6  -6   8        4.47        4.28      0.85 o
  -5  -5   8        1.08       -0.23      0.76 o
  -4  -5   8        0.23       -0.05      0.66 o
  -3  -5   8        3.31        3.28      0.53 o
  -2  -5   8        3.26        3.04      0.46 o
  -1  -5   8        1.08        0.92      0.39 o
   0  -5   8        2.88        1.97      0.40 o
   1  -5   8        1.78        3.08      0.44 o
   2  -5   8       40.33       40.84      1.08 o
   3  -5   8       10.32       10.83      0.69 o
   4  -5   8        9.04        9.05      0.78 o
   5  -5   8        1.69        1.50      0.63 o
   6  -5   8        0.46       -0.49      0.49 o
   7  -5   8        4.74        4.28      0.84 o
  -6  -4   8        1.02        1.31      0.84 o
  -5  -4   8        0.66        0.07      0.53 o
  -4  -4   8        2.95        3.20      0.67 o
  -3  -4   8       15.73       14.20      0.81 o
  -2  -4   8        1.03        1.35      0.38 o
  -1  -4   8        0.01       -0.23      0.30 o
   0  -4   8        3.67        3.65      0.44 o
   1  -4   8        2.79        1.82      0.43 o
   2  -4   8        0.53        0.81      0.32 o
   3  -4   8       26.50       26.81      1.47 o
   4  -4   8        1.88        1.18      0.96 o
   5  -4   8        0.75        0.62      0.55 o
   6  -4   8        8.40        7.04      1.87 o
   7  -4   8        0.37        0.15      0.55 o
   8  -4   8        0.06        0.58      0.61 o
  -6  -3   8        1.94        2.57      0.81 o
  -5  -3   8        2.33        3.65      0.58 o
  -4  -3   8        9.33       10.21      0.63 o
  -3  -3   8        1.06        1.45      0.42 o
  -2  -3   8        2.46        3.07      0.40 o
  -1  -3   8       30.38       32.09      0.88 o
   0  -3   8       11.02       11.39      0.57 o
   1  -3   8        0.72        0.57      0.30 o
   2  -3   8       69.46       70.08      1.42 o
   3  -3   8       17.65       18.44      0.75 o
   4  -3   8      101.99      101.98      1.71 o
   5  -3   8       17.83       16.07      2.10 o
   6  -3   8        0.26       -0.31      0.43 o
   7  -3   8       16.94       17.17      1.13 o
   8  -3   8        0.39        0.79      0.51 o
   9  -3   8        1.38        0.99      0.97 o
  -6  -2   8        3.80        3.70      0.68 o
  -5  -2   8        5.46        5.79      0.61 o
  -4  -2   8        0.07       -0.04      0.32 o
  -3  -2   8        5.76        6.67      0.55 o
  -2  -2   8       18.92       19.75      0.68 o
  -1  -2   8        2.04        2.36      0.31 o
   0  -2   8        5.86        6.24      0.45 o
   1  -2   8       10.20        9.69      0.51 o
   2  -2   8        4.05        3.75      0.39 o
   3  -2   8       54.95       56.06      1.18 o
   4  -2   8       10.16       10.31      0.65 o
   5  -2   8        8.40       10.27      0.84 o
   6  -2   8       19.75       17.95      1.08 o
   7  -2   8        8.10        8.10      0.69 o
   8  -2   8       13.98       11.44      0.78 o
   9  -2   8       12.43       13.59      1.61 o
  -7  -1   8        0.07       -0.61      1.00 o
  -6  -1   8        4.91        3.72      1.13 o
  -5  -1   8       14.80       16.37      0.73 o
  -4  -1   8        4.55        5.43      0.47 o
  -3  -1   8        8.32        9.75      0.48 o
  -2  -1   8        0.32        0.46      0.25 o
  -1  -1   8        0.44        0.55      0.23 o
   0  -1   8       24.22       25.64      0.66 o
   1  -1   8       73.93       70.69      1.18 o
   2  -1   8        0.82        0.67      0.27 o
   3  -1   8       15.08       15.28      0.62 o
   4  -1   8       19.00       20.86      0.68 o
   5  -1   8       79.22       78.77      1.22 o
   6  -1   8       19.30       17.08      0.70 o
   7  -1   8        0.98        0.57      0.34 o
   8  -1   8        0.25        0.29      0.35 o
   9  -1   8        5.25        5.87      0.57 o
  10  -1   8        0.75        0.14      1.00 o
  -7   0   8        1.66        0.49      0.77 o
  -6   0   8        0.20       -0.05      0.50 o
  -5   0   8        2.69        3.12      0.77 o
  -4   0   8       10.41       12.89      0.93 o
  -3   0   8        0.10       -0.11      0.24 o
  -2   0   8       24.69       22.15      0.67 o
  -1   0   8        2.86        3.36      0.33 o
   0   0   8       29.24       28.63      0.71 o
   1   0   8      175.21      173.61      1.99 o
   2   0   8       45.40       43.20      0.87 o
   3   0   8        0.04        0.35      0.24 o
   4   0   8       30.13       29.47      0.96 o
   5   0   8        3.74        3.16      0.33 o
   6   0   8        3.82        3.59      0.35 o
   7   0   8       35.36       38.04      1.01 o
   8   0   8       11.75       12.98      0.68 o
   9   0   8        1.36        1.29      0.36 o
  10   0   8       14.73       15.41      1.13 o
  11   0   8        6.30        5.92      0.91 o
  -7   1   8        2.57        1.66      0.66 o
  -6   1   8        0.34        0.35      0.48 o
  -5   1   8        0.00       -0.18      0.37 o
  -4   1   8       12.49       13.34      0.61 o
  -3   1   8        0.20        0.06      0.32 o
  -2   1   8        3.94        3.33      0.34 o
  -1   1   8        7.93        7.08      0.36 o
   0   1   8       23.65       26.91      0.67 o
   1   1   8       35.83       31.89      0.73 o
   2   1   8        0.09        0.08      0.21 o
   3   1   8       11.10       11.72      0.64 o
   4   1   8        0.42        0.69      0.26 o
   5   1   8       76.10       75.96      1.17 o
   6   1   8       32.50       29.72      0.74 o
   7   1   8       65.48       64.56      1.02 o
   8   1   8       20.77       19.26      0.69 o
   9   1   8        3.95        4.85      0.46 o
  10   1   8        2.32        3.69      0.75 o
  11   1   8        3.10        1.28      0.57 o
  -7   2   8        0.42        0.24      0.58 o
  -6   2   8        0.12        0.18      0.52 o
  -5   2   8        1.07        1.01      0.42 o
  -4   2   8        4.64        6.53      0.57 o
  -3   2   8        0.16        0.32      0.28 o
  -2   2   8        0.87        0.74      0.22 o
  -1   2   8        0.16       -0.05      0.28 o
   0   2   8       83.72       91.73      1.14 o
   1   2   8       22.20       23.92      0.69 o
   2   2   8        2.71        2.74      0.33 o
   3   2   8       69.63       73.05      1.25 o
   4   2   8       35.79       36.82      1.02 o
   5   2   8       14.87       11.94      0.64 o
   6   2   8       20.14       18.29      0.76 o
   7   2   8       13.43       14.20      0.55 o
   8   2   8        7.49        7.42      0.54 o
   9   2   8        0.20        0.21      0.36 o
  10   2   8        0.20        0.70      0.43 o
  11   2   8        0.21       -0.01      0.38 o
  -7   3   8        1.59        2.58      0.89 o
  -6   3   8        8.19       10.48      3.05 o
  -5   3   8        0.07       -0.32      0.37 o
  -4   3   8       15.35       15.66      0.96 o
  -3   3   8       16.62       15.74      0.61 o
  -2   3   8        5.63        5.51      0.39 o
  -1   3   8      174.32      176.93      1.73 o
   0   3   8       38.74       39.29      0.92 o
   1   3   8       42.36       44.99      0.76 o
   2   3   8       19.86       16.50      0.70 o
   3   3   8        0.59        0.59      0.31 o
   4   3   8        3.78        4.07      0.51 o
   5   3   8       14.04       11.81      0.63 o
   6   3   8      135.23      135.42      1.92 o
   7   3   8       36.19       34.36      0.92 o
   8   3   8        7.06        6.98      0.43 o
   9   3   8       16.19       14.16      0.76 o
  10   3   8        5.49        5.76      0.61 o
  11   3   8       22.12       20.78      1.08 o
  -7   4   8        0.00       -1.23      1.23 o
  -6   4   8        1.89        1.16      0.74 o
  -5   4   8       12.96       14.35      2.05 o
  -4   4   8        0.03        0.03      0.38 o
  -3   4   8        6.26        6.03      0.58 o
  -2   4   8       29.57       28.82      0.82 o
  -1   4   8       12.98       13.63      0.43 o
   0   4   8       83.35       81.08      1.37 o
   1   4   8       85.60       78.16      1.19 o
   2   4   8      124.52      135.90      1.78 o
   3   4   8        7.59        9.19      0.47 o
   4   4   8       20.52       24.33      0.74 o
   5   4   8      129.73      122.67      2.73 o
   6   4   8       57.01       58.59      1.40 o
   7   4   8      179.43      176.55      2.13 o
   8   4   8        4.95        5.47      0.45 o
   9   4   8        1.46        1.59      0.39 o
  10   4   8        8.00        7.12      0.59 o
  11   4   8        0.04       -0.32      0.45 o
  -7   5   8        0.29        1.18      0.86 o
  -6   5   8        0.29        0.52      0.79 o
  -5   5   8        0.27        0.29      0.62 o
  -4   5   8        0.00        0.81      0.79 o
  -3   5   8       48.27       47.04      1.58 o
  -2   5   8       67.20       66.30      1.49 o
  -1   5   8        4.59        4.21      0.51 o
   0   5   8       57.99       57.03      1.08 o
   1   5   8      135.43      130.61      1.47 o
   2   5   8       52.67       55.03      1.03 o
   3   5   8        0.21        0.74      0.33 o
   4   5   8        3.55        3.31      0.43 o
   5   5   8        2.73        2.29      0.44 o
   6   5   8       92.54       94.33      2.01 o
   7   5   8       30.39       24.27      0.74 o
   8   5   8       17.46       15.51      0.68 o
   9   5   8       38.03       37.74      1.07 o
  10   5   8        0.29        0.76      0.39 o
  11   5   8        2.30        3.02      0.56 o
  -6   6   8        0.38        0.03      0.69 o
  -5   6   8        0.02       -0.56      0.56 o
  -4   6   8        1.40        0.46      0.60 o
  -3   6   8        9.59       10.54      1.12 o
  -2   6   8       36.67       36.11      2.33 o
  -1   6   8       49.66       47.00      1.45 o
   0   6   8       31.51       35.01      0.86 o
   1   6   8        2.99        3.66      0.38 o
   2   6   8        0.24        2.06      0.69 o
   3   6   8       56.85       56.20      1.27 o
   4   6   8      279.26      271.32      4.56 o
   5   6   8       38.30       37.52      1.12 o
   6   6   8       11.56       10.27      0.69 o
   7   6   8       64.60       63.24      1.19 o
   8   6   8      109.77      100.66      1.60 o
   9   6   8        2.90        4.00      0.57 o
  10   6   8        1.13        0.97      0.39 o
  11   6   8        0.86        1.14      0.49 o
  -6   7   8        0.17       -0.72      0.72 o
  -5   7   8        0.14        0.10      0.69 o
  -4   7   8        9.16       10.24      1.11 o
  -3   7   8        0.03        0.15      0.55 o
  -2   7   8        0.80       -0.04      0.38 o
  -1   7   8       36.51       36.46      1.36 o
   0   7   8        0.49        0.31      0.30 o
   1   7   8        2.43        1.96      0.35 o
   2   7   8        0.23        0.07      0.27 o
   3   7   8       23.81       25.65      0.91 o
   4   7   8      116.85      126.94      2.17 o
   5   7   8       28.46       26.10      0.98 o
   6   7   8        0.84        0.33      0.32 o
   7   7   8       31.33       28.69      0.93 o
   8   7   8        0.10       -0.26      0.31 o
   9   7   8        2.81        2.93      0.44 o
  10   7   8       17.55       17.46      0.81 o
  11   7   8        4.64        5.68      0.54 o
  -5   8   8        2.97        2.35      0.95 o
  -4   8   8        1.09        0.80      0.72 o
  -3   8   8        0.23       -0.23      0.61 o
  -2   8   8        3.88        3.88      0.94 o
  -1   8   8       16.82       15.61      0.82 o
   0   8   8       11.65       14.22      0.66 o
   1   8   8        1.33        1.16      0.41 o
   2   8   8        6.72        7.96      0.58 o
   3   8   8       35.36       32.01      1.06 o
   4   8   8        2.93        3.10      0.49 o
   5   8   8        0.84        0.29      0.30 o
   6   8   8       43.90       39.77      1.23 o
   7   8   8       16.86       16.63      0.77 o
   8   8   8        0.08        0.47      0.35 o
   9   8   8        9.97       10.55      0.66 o
  10   8   8        8.06        8.82      0.66 o
  11   8   8        3.10        3.97      0.67 o
  -5   9   8        0.08       -0.72      0.72 o
  -4   9   8        4.43        4.70      1.30 o
  -3   9   8        6.17        6.11      1.68 o
  -2   9   8        0.11       -0.60      0.89 o
  -1   9   8        5.88        4.72      0.61 o
   0   9   8        0.04        0.21      0.39 o
   1   9   8        0.01        0.51      0.41 o
   2   9   8       21.91       23.09      0.99 o
   3   9   8       53.24       53.04      1.41 o
   4   9   8        0.01       -0.38      0.39 o
   5   9   8        0.02        0.46      0.41 o
   6   9   8       45.69       44.35      1.17 o
   7   9   8        4.02        4.36      0.54 o
   8   9   8        5.26        4.86      0.52 o
   9   9   8       26.90       29.27      1.00 o
  10   9   8        4.35        6.82      0.65 o
  -4  10   8        0.38        0.03      0.82 o
  -3  10   8       10.35       10.44      1.23 o
  -2  10   8       20.90       22.13      1.46 o
  -1  10   8        0.88        0.89      0.66 o
   0  10   8        0.14        0.48      0.58 o
   1  10   8        4.40        4.24      0.60 o
   2  10   8       70.69       70.87      2.39 o
   3  10   8        0.68        0.71      0.58 o
   4  10   8        0.02        0.59      0.45 o
   5  10   8        3.08        4.26      0.63 o
   6  10   8        5.59        5.50      0.57 o
   7  10   8        4.57        4.01      0.67 o
   8  10   8       10.30        9.35      0.66 o
   9  10   8        4.51        4.68      0.58 o
  10  10   8       22.16       24.22      1.13 o
  -3  11   8        2.00        1.70      0.89 o
  -2  11   8       13.53       16.71      1.43 o
  -1  11   8        1.49        2.09      0.82 o
   0  11   8        3.52        2.18      0.75 o
   1  11   8       15.46       17.16      0.97 o
   2  11   8        0.01       -0.72      0.72 o
   3  11   8       30.07       34.83      3.73 o
   4  11   8      100.31      106.04      2.27 o
   5  11   8        2.93        1.47      0.58 o
   6  11   8        7.90        7.49      1.41 o
   7  11   8        0.49       -0.09      0.42 o
   8  11   8        6.64        5.96      0.67 o
   9  11   8       18.97       20.62      0.96 o
  -2  12   8        0.13       -0.40      1.06 o
  -1  12   8        0.42       -0.12      1.02 o
   0  12   8       20.36       20.71      2.10 o
   1  12   8       17.61       21.74      2.10 o
   2  12   8        4.03        4.19      1.27 o
   3  12   8       12.50       12.87      1.71 o
   4  12   8       29.04       32.78      1.37 o
   5  12   8       23.31       25.01      1.26 o
   6  12   8        0.12        0.03      0.55 o
   7  12   8        0.59        0.77      0.51 o
   8  12   8        6.00        6.81      0.76 o
   0  13   8        1.74        1.93      1.29 o
   1  13   8        0.00        0.24      1.06 o
   2  13   8        8.67        6.28      1.03 o
   3  13   8        2.48        1.24      1.19 o
   4  13   8        0.21        0.44      1.05 o
   5  13   8        0.16        0.24      0.58 o
   6  13   8        6.43        7.65      0.94 o
   1  -7   9        0.07       -0.14      0.60 o
   2  -7   9        0.01       -0.53      0.53 o
  -2  -6   9        0.19        0.32      0.58 o
  -1  -6   9        0.32        0.26      0.42 o
   0  -6   9        0.83        0.45      0.44 o
   1  -6   9        0.12        0.54      0.42 o
   2  -6   9        3.53        3.22      0.59 o
   3  -6   9        1.12        0.40      0.76 o
   4  -6   9       10.14       10.50      2.12 o
   5  -6   9        0.15       -0.56      0.56 o
  -3  -5   9        1.57        1.37      0.52 o
  -2  -5   9        3.91        3.29      0.76 o
  -1  -5   9        1.91        1.32      0.44 o
   0  -5   9        0.19        0.09      0.36 o
   1  -5   9        0.09       -0.34      0.34 o
   2  -5   9       17.16       15.94      0.78 o
   3  -5   9        7.34        7.81      0.67 o
   4  -5   9        0.01        0.17      0.50 o
   5  -5   9        0.31        0.51      0.60 o
   6  -5   9        0.04       -0.02      0.66 o
   7  -5   9        3.50        3.33      0.81 o
  -4  -4   9        0.47        0.60      0.49 o
  -3  -4   9        9.38        9.48      0.76 o
  -2  -4   9        0.75        0.45      0.43 o
  -1  -4   9        9.48        9.16      0.63 o
   0  -4   9        0.02       -0.31      0.31 o
   1  -4   9        0.31        0.20      0.33 o
   2  -4   9        1.95        1.32      0.39 o
   3  -4   9        4.66        4.95      0.62 o
   4  -4   9        0.31        0.92      0.49 o
   5  -4   9        6.58        8.00      0.93 o
   6  -4   9        0.63       -0.13      0.52 o
   7  -4   9        3.60        2.80      0.74 o
   8  -4   9        1.69        1.65      0.64 o
  -5  -3   9        0.63        0.30      0.52 o
  -4  -3   9        0.00       -0.09      0.37 o
  -3  -3   9        2.86        1.82      0.49 o
  -2  -3   9        2.95        3.96      0.55 o
  -1  -3   9        0.20        0.43      0.33 o
   0  -3   9        0.26       -0.25      0.30 o
   1  -3   9        5.63        6.03      0.51 o
   2  -3   9        0.35        0.10      0.31 o
   3  -3   9        3.23        3.72      0.47 o
   4  -3   9       22.10       22.28      0.86 o
   5  -3   9       23.56       23.14      1.31 o
   6  -3   9        4.50        4.70      0.83 o
   7  -3   9        0.55        0.48      0.47 o
   8  -3   9        0.00       -0.09      0.46 o
   9  -3   9       13.12       14.32      1.25 o
  -6  -2   9        2.02        2.29      1.31 o
  -5  -2   9        0.22        0.75      0.47 o
  -4  -2   9        2.32        3.25      0.55 o
  -3  -2   9        1.17        1.16      0.39 o
  -2  -2   9        0.05        0.23      0.36 o
  -1  -2   9        1.01        0.41      0.35 o
   0  -2   9       35.22       38.36      1.04 o
   1  -2   9        5.06        5.87      0.44 o
   2  -2   9       13.71       14.62      0.70 o
   3  -2   9        4.86        5.22      0.50 o
   4  -2   9       40.48       41.95      1.32 o
   5  -2   9        1.14        0.32      0.39 o
   6  -2   9        1.50        1.17      0.47 o
   7  -2   9       15.47       15.92      0.92 o
   8  -2   9        1.03        1.13      0.49 o
   9  -2   9        4.74        5.89      1.48 o
  -6  -1   9        0.01       -0.06      0.66 o
  -5  -1   9        0.59        0.33      0.53 o
  -4  -1   9        0.94        0.64      0.46 o
  -3  -1   9        2.95        3.03      0.40 o
  -2  -1   9        0.47        0.58      0.32 o
  -1  -1   9        2.96        3.44      0.40 o
   0  -1   9       48.62       53.22      1.08 o
   1  -1   9        8.98        7.27      0.47 o
   2  -1   9       15.99       17.09      0.65 o
   3  -1   9       24.37       22.76      0.71 o
   4  -1   9        4.60        4.71      0.46 o
   5  -1   9        0.19       -0.21      0.29 o
   6  -1   9       15.59       15.08      0.85 o
   7  -1   9        0.27       -0.04      0.37 o
   8  -1   9       12.55       12.05      0.82 o
   9  -1   9        0.69        1.22      0.52 o
  10  -1   9        0.00        0.65      0.63 o
  -6   0   9        0.49       -0.04      0.55 o
  -5   0   9        0.16        0.06      0.50 o
  -4   0   9        0.10        0.62      0.40 o
  -3   0   9        0.07       -0.32      0.32 o
  -2   0   9        6.30        5.62      0.45 o
  -1   0   9        9.39        9.35      0.50 o
   0   0   9        9.85       10.40      0.60 o
   1   0   9        0.01       -0.12      0.23 o
   2   0   9        2.68        1.95      0.33 o
   3   0   9       32.39       28.24      1.09 o
   4   0   9        0.11        0.28      0.25 o
   5   0   9        1.09        1.20      0.30 o
   6   0   9       10.15       11.51      0.54 o
   7   0   9       22.93       22.85      0.86 o
   8   0   9        4.03        5.64      0.55 o
   9   0   9       12.73       14.51      0.78 o
  10   0   9        2.09        1.72      0.55 o
  -6   1   9        2.78        2.85      1.11 o
  -5   1   9        3.17        2.54      0.61 o
  -4   1   9        2.23        3.31      0.50 o
  -3   1   9        1.02        1.78      0.42 o
  -2   1   9        0.40       -0.13      0.29 o
  -1   1   9       16.58       17.22      0.85 o
   0   1   9        2.25        1.46      0.30 o
   1   1   9        0.41        0.86      0.27 o
   2   1   9        8.64        7.67      0.50 o
   3   1   9        5.74        4.76      0.43 o
   4   1   9        0.18        0.74      0.29 o
   5   1   9       39.03       37.33      1.38 o
   6   1   9       13.74       15.24      0.59 o
   7   1   9        5.55        5.30      0.43 o
   8   1   9        9.76       10.20      0.65 o
   9   1   9        7.79       10.24      0.68 o
  10   1   9        3.62        4.76      0.68 o
  11   1   9        0.07       -0.08      0.63 o
  -6   2   9        8.36        8.41      1.12 o
  -5   2   9        0.00       -0.16      0.48 o
  -4   2   9        0.73        0.24      0.39 o
  -3   2   9        2.86        3.50      0.61 o
  -2   2   9        2.04        2.43      0.40 o
  -1   2   9        0.00       -0.21      0.21 o
   0   2   9       48.23       44.50      1.04 o
   1   2   9        3.44        2.79      0.36 o
   2   2   9       16.76       13.61      0.78 o
   3   2   9        0.57        0.48      0.26 o
   4   2   9        6.34        7.45      0.65 o
   5   2   9       37.03       35.64      0.94 o
   6   2   9       39.61       37.66      0.87 o
   7   2   9        9.50        9.73      0.57 o
   8   2   9        3.77        2.68      0.51 o
   9   2   9        4.51        4.93      0.79 o
  10   2   9       10.41       11.54      0.68 o
  11   2   9        1.69        1.53      0.51 o
  -6   3   9        1.19        1.20      0.75 o
  -5   3   9        2.32        2.43      0.51 o
  -4   3   9        8.12        8.40      0.75 o
  -3   3   9        0.06       -0.19      0.35 o
  -2   3   9        2.74        2.85      0.41 o
  -1   3   9       10.76       10.73      0.46 o
   0   3   9       82.09       80.34      1.54 o
   1   3   9       34.15       34.93      1.13 o
   2   3   9        9.05        7.43      0.85 o
   3   3   9        0.84        1.45      0.32 o
   4   3   9        1.06        0.55      0.59 o
   5   3   9       13.52       14.64      0.73 o
   6   3   9        7.91        6.63      0.50 o
   7   3   9        3.11        3.60      0.44 o
   8   3   9        4.30        5.43      0.52 o
   9   3   9        0.99        0.85      0.42 o
  10   3   9        2.98        2.86      0.53 o
  11   3   9        0.04        0.82      0.56 o
  -6   4   9        0.07       -0.56      0.69 o
  -5   4   9        2.88        3.18      0.80 o
  -4   4   9        5.26        6.27      0.69 o
  -3   4   9       12.94       13.06      0.03 o
  -2   4   9        5.70        7.18      2.41 o
  -1   4   9        2.27        1.00      1.19 o
   0   4   9        2.48        2.94      0.90 o
   1   4   9       19.10       19.82      0.69 o
   2   4   9       50.38       58.58      1.19 o
   3   4   9        3.25        4.15      0.17 o
   4   4   9       48.63       47.62      1.41 o
   5   4   9        1.20        1.41      0.41 o
   6   4   9       55.54       55.04      1.37 o
   7   4   9      120.75      123.19      1.75 o
   8   4   9        0.00       -0.19      0.30 o
   9   4   9       15.52       13.90      1.18 o
  10   4   9        0.41        0.73      0.44 o
  11   4   9        0.51        0.56      0.58 o
  -6   5   9        0.21       -0.01      0.70 o
  -5   5   9        0.22       -0.28      0.61 o
  -4   5   9        0.57       -0.05      1.19 o
  -3   5   9        0.03        0.73      0.44 o
  -2   5   9        1.14        0.99      0.53 o
  -1   5   9       20.97       22.95      1.15 o
   0   5   9       10.84        9.62      0.53 o
   1   5   9        4.37        5.02      0.80 o
   2   5   9       25.68       26.08      1.28 o
   3   5   9      112.77      124.53      1.80 o
   4   5   9        0.00        0.26      0.29 o
   5   5   9       95.79       92.55      1.83 o
   6   5   9        4.43        5.41      0.58 o
   7   5   9        9.11        8.34      0.60 o
   8   5   9       10.62        8.88      0.65 o
   9   5   9        2.21        3.10      0.52 o
  10   5   9       15.67       14.31      0.84 o
  11   5   9        4.70        6.53      0.82 o
  -6   6   9        0.09        0.34      0.76 o
  -5   6   9        3.19        2.92      0.88 o
  -4   6   9        0.79        1.71      0.70 o
  -3   6   9        2.68        2.58      0.55 o
  -2   6   9        4.56        5.15      0.86 o
  -1   6   9        5.74        7.07      1.14 o
   0   6   9        0.23        0.28      0.34 o
   1   6   9        2.41        1.23      0.40 o
   2   6   9        1.03        0.70      0.38 o
   3   6   9       36.15       38.36      0.95 o
   4   6   9        1.32        2.35      0.65 o
   5   6   9       27.97       27.77      1.03 o
   6   6   9       47.28       42.64      2.18 o
   7   6   9        0.78        0.74      0.44 o
   8   6   9        4.95        4.11      0.54 o
   9   6   9        2.99        3.53      0.54 o
  10   6   9        5.47        6.04      0.66 o
  11   6   9        4.82        6.25      0.71 o
  -5   7   9        1.17        0.56      0.77 o
  -4   7   9        2.17        0.65      0.73 o
  -3   7   9        6.20        4.67      0.84 o
  -2   7   9        0.28        0.54      0.44 o
  -1   7   9        1.20        2.12      0.49 o
   0   7   9        0.13        0.30      0.37 o
   1   7   9        0.00       -0.17      0.39 o
   2   7   9       22.85       23.14      1.30 o
   3   7   9       13.37       14.10      0.72 o
   4   7   9       13.62       11.28      0.69 o
   5   7   9        8.79        9.89      0.68 o
   6   7   9       12.66       13.34      0.80 o
   7   7   9        9.95        9.97      0.77 o
   8   7   9        2.25        1.78      0.55 o
   9   7   9        5.39        4.87      0.60 o
  10   7   9        3.29        3.40      0.59 o
  11   7   9        7.10        7.05      0.74 o
  -5   8   9        0.38       -0.22      1.47 o
  -4   8   9        3.35        3.55      0.94 o
  -3   8   9       17.04       16.42      1.32 o
  -2   8   9        0.34        0.42      0.50 o
  -1   8   9        0.98        0.73      0.56 o
   0   8   9        5.69        6.49      0.62 o
   1   8   9       12.22       15.59      0.70 o
   2   8   9        1.13        0.38      0.52 o
   3   8   9       12.18       12.18      1.14 o
   4   8   9       10.57       10.66      0.71 o
   5   8   9        4.41        4.94      0.58 o
   6   8   9        0.10        0.02      0.39 o
   7   8   9        4.39        3.85      0.63 o
   8   8   9        6.68        8.98      0.69 o
   9   8   9        4.43        4.72      0.61 o
  10   8   9        0.27       -0.23      0.46 o
  11   8   9       11.04        9.40      1.00 o
  -4   9   9        3.25        2.89      0.96 o
  -3   9   9        7.70        8.22      1.20 o
  -2   9   9        7.36        6.69      0.99 o
  -1   9   9        0.40       -0.41      0.41 o
   0   9   9        5.96        4.96      0.69 o
   1   9   9        2.26        1.91      0.41 o
   2   9   9        0.46        0.50      0.43 o
   3   9   9       41.64       50.30      2.13 o
   4   9   9        4.87        3.93      0.57 o
   5   9   9        1.72        1.61      0.48 o
   6   9   9        9.27       12.37      0.86 o
   7   9   9        0.13        0.39      0.48 o
   8   9   9        3.90        3.59      0.57 o
   9   9   9        3.48        4.04      0.61 o
  10   9   9        1.86        2.54      0.61 o
  -3  10   9        1.36        1.89      0.91 o
  -2  10   9        1.48        0.60      0.76 o
  -1  10   9       10.44        8.77      1.05 o
   0  10   9        1.75        1.47      0.60 o
   1  10   9       17.76       19.66      0.98 o
   2  10   9       17.16       19.81      1.05 o
   3  10   9        1.52        0.73      0.69 o
   4  10   9       32.27       33.13      1.56 o
   5  10   9        2.18        3.87      0.85 o
   6  10   9        0.76        0.48      0.48 o
   7  10   9        0.07       -0.44      0.44 o
   8  10   9        2.39        1.97      0.54 o
   9  10   9        5.75        6.77      0.83 o
  10  10   9        7.22        8.98      0.98 o
  -2  11   9        8.54        6.59      2.04 o
  -1  11   9        1.43        1.04      0.80 o
   0  11   9        5.33        4.15      0.88 o
   1  11   9        2.13        1.22      0.69 o
   2  11   9       24.76       25.07      1.15 o
   3  11   9        0.92        0.79      0.65 o
   4  11   9        5.87        7.42      1.02 o
   5  11   9        0.26       -0.23      0.49 o
   6  11   9        4.07        3.65      0.68 o
   7  11   9        4.72        3.83      0.71 o
   8  11   9        8.44        8.60      0.78 o
   9  11   9       20.71       20.28      1.31 o
  -1  12   9        0.45       -0.55      0.95 o
   0  12   9        1.34        0.35      1.07 o
   1  12   9        3.57        3.97      1.27 o
   2  12   9       16.99       22.76      1.44 o
   3  12   9        1.75        0.71      1.06 o
   4  12   9        1.76        1.37      0.90 o
   5  12   9       19.39       18.75      1.11 o
   6  12   9        9.14        8.56      1.05 o
   7  12   9        2.43        1.45      0.63 o
   8  12   9       21.32       22.08      1.22 o
   1  13   9        2.14       -0.05      1.00 o
   2  13   9        2.42        1.63      1.10 o
   3  13   9        1.73        1.86      1.26 o
   4  13   9        1.31       -1.05      1.05 o
   5  13   9        0.42        0.40      0.86 o
   6  13   9        4.62        4.56      0.82 o
   1  -6  10        0.00       -0.38      0.42 o
   2  -6  10        0.09        0.43      0.59 o
  -2  -5  10        0.15        0.31      0.51 o
  -1  -5  10        0.41        0.77      0.45 o
   0  -5  10        0.90        1.79      0.49 o
   1  -5  10        0.47        0.46      0.44 o
   2  -5  10        0.13       -0.09      0.44 o
   3  -5  10        2.88        4.18      0.74 o
   4  -5  10        0.03        0.32      0.56 o
   5  -5  10        1.03        1.20      0.69 o
  -3  -4  10        0.24        0.23      0.50 o
  -2  -4  10        0.96       -0.10      0.49 o
  -1  -4  10        6.33        6.65      0.61 o
   0  -4  10        1.86        1.43      0.44 o
   1  -4  10        3.86        4.66      0.65 o
   2  -4  10        0.64       -0.15      0.40 o
   3  -4  10        7.51        7.83      0.70 o
   4  -4  10        0.96        0.87      0.55 o
   5  -4  10        0.72        0.10      0.54 o
   6  -4  10        0.09       -0.10      0.61 o
   7  -4  10        0.36        0.14      0.52 o
  -4  -3  10        0.17        0.42      0.51 o
  -3  -3  10        1.28        1.72      0.48 o
  -2  -3  10        0.81        0.76      0.46 o
  -1  -3  10        2.45        2.04      0.43 o
   0  -3  10        2.04        2.84      0.45 o
   1  -3  10        1.39        1.42      0.41 o
   2  -3  10        0.32        0.62      0.51 o
   3  -3  10       32.89       36.17      1.62 o
   4  -3  10        4.89        6.24      0.97 o
   5  -3  10        0.88        0.43      0.65 o
   6  -3  10       10.30       10.38      1.22 o
   7  -3  10        1.00        0.84      0.52 o
   8  -3  10        3.98        4.12      1.07 o
  -4  -2  10        0.60        0.35      0.54 o
  -3  -2  10        0.90        0.80      0.45 o
  -2  -2  10        6.17        7.65      0.95 o
  -1  -2  10        3.51        3.11      0.48 o
   0  -2  10        0.87        1.16      0.40 o
   1  -2  10        0.60        0.87      0.35 o
   2  -2  10       11.09       10.68      0.61 o
   3  -2  10        0.54        0.51      0.33 o
   4  -2  10        0.60        0.78      0.38 o
   5  -2  10        0.02       -0.02      0.43 o
   6  -2  10        1.05        1.54      0.51 o
   7  -2  10        1.95        2.41      0.55 o
   8  -2  10        1.38        0.62      0.51 o
   9  -2  10        2.19        2.64      0.69 o
  -5  -1  10        1.19        1.76      0.79 o
  -4  -1  10        0.07        0.47      0.51 o
  -3  -1  10        0.05       -0.02      0.59 o
  -2  -1  10        4.01        4.47      0.68 o
  -1  -1  10        0.12        0.55      0.36 o
   0  -1  10        4.87        4.48      0.44 o
   1  -1  10       16.00       16.05      0.69 o
   2  -1  10        6.04        6.21      0.49 o
   3  -1  10        9.84        9.61      0.57 o
   4  -1  10       25.22       27.12      0.92 o
   5  -1  10        2.92        2.86      0.45 o
   6  -1  10       12.02       12.99      0.86 o
   7  -1  10        6.17        6.32      0.72 o
   8  -1  10        0.25        0.72      0.46 o
   9  -1  10        6.73        7.30      0.80 o
  -5   0  10        0.00        0.82      0.71 o
  -4   0  10        1.30        1.73      0.50 o
  -3   0  10        0.55        0.55      0.42 o
  -2   0  10        0.00       -0.07      0.31 o
  -1   0  10        1.13        1.00      0.33 o
   0   0  10        2.14        1.40      0.34 o
   1   0  10       23.11       20.95      1.32 o
   2   0  10       18.58       18.55      0.79 o
   3   0  10        5.37        5.13      0.50 o
   4   0  10        3.56        2.63      0.42 o
   5   0  10        3.36        3.13      0.46 o
   6   0  10        2.92        2.55      0.43 o
   7   0  10       30.15       26.75      1.96 o
   8   0  10       10.47       11.76      0.85 o
   9   0  10        0.98        1.14      0.54 o
  10   0  10        6.80        8.22      0.83 o
  -5   1  10        0.08       -0.35      0.52 o
  -4   1  10        1.20        1.18      0.47 o
  -3   1  10        0.21       -0.32      0.35 o
  -2   1  10        0.01        0.57      0.37 o
  -1   1  10       28.31       29.62      0.83 o
   0   1  10        0.22        0.73      0.34 o
   1   1  10        7.98        7.52      0.49 o
   2   1  10        4.29        3.12      0.42 o
   3   1  10        1.32        0.16      0.31 o
   4   1  10        0.46        0.31      0.31 o
   5   1  10        0.05       -0.24      0.24 o
   6   1  10        0.31       -0.10      0.27 o
   7   1  10       25.85       25.04      1.29 o
   8   1  10        7.86        7.74      0.63 o
   9   1  10        0.37        0.95      0.41 o
  10   1  10        6.32        7.14      0.67 o
  -6   2  10        0.42        0.02      0.80 o
  -5   2  10        0.00       -0.47      0.51 o
  -4   2  10        3.18        2.69      0.59 o
  -3   2  10        0.12        0.21      0.37 o
  -2   2  10        0.66        1.05      0.49 o
  -1   2  10       40.15       44.16      1.11 o
   0   2  10        0.31        0.40      0.31 o
   1   2  10       12.68       14.32      0.66 o
   2   2  10        5.17        5.31      0.47 o
   3   2  10        6.25        5.67      0.52 o
   4   2  10       23.57       24.74      0.83 o
   5   2  10        7.37        7.39      0.54 o
   6   2  10       11.25       10.43      0.54 o
   7   2  10        0.59        0.24      0.29 o
   8   2  10        0.04       -0.01      0.35 o
   9   2  10        2.15        3.41      0.51 o
  10   2  10        4.89        6.24      0.65 o
  11   2  10        0.40        0.13      0.51 o
  -6   3  10        0.47        0.57      1.14 o
  -5   3  10        0.25       -0.92      0.92 o
  -4   3  10        0.04        0.88      0.63 o
  -3   3  10        0.24        0.32      0.57 o
  -2   3  10        5.72        5.64      0.79 o
  -1   3  10        4.73        4.50      0.69 o
   0   3  10        9.31       10.63      0.58 o
   1   3  10       14.00       13.37      0.79 o
   2   3  10       17.20       18.16      0.70 o
   3   3  10       40.46       40.01      1.01 o
   4   3  10       19.45       19.64      0.75 o
   5   3  10        6.64        7.46      0.59 o
   6   3  10       53.14       53.44      1.41 o
   7   3  10        3.89        5.92      0.53 o
   8   3  10        0.44       -0.37      0.37 o
   9   3  10        9.21       10.15      0.71 o
  10   3  10        3.56        4.64      0.90 o
  11   3  10        3.14        4.71      0.78 o
  -5   4  10        1.02        1.22      1.19 o
  -4   4  10        2.04        0.14      2.25 o
  -3   4  10        4.38        3.33      0.74 o
  -2   4  10        0.10        0.58      1.00 o
  -1   4  10        4.82        4.12      0.68 o
   0   4  10        0.01        0.05      0.30 o
   1   4  10       53.12       50.02      1.10 o
   2   4  10        0.31        0.80      0.40 o
   3   4  10       11.28       12.14      0.81 o
   4   4  10        6.65        5.99      0.60 o
   5   4  10       22.40       19.64      0.88 o
   6   4  10       31.06       32.25      1.12 o
   7   4  10        1.61        1.13      0.35 o
   8   4  10        0.67        0.63      0.35 o
   9   4  10       12.09       12.22      1.25 o
  10   4  10        1.89        1.52      0.49 o
  11   4  10        2.43        3.67      1.28 o
  -5   5  10        0.26        0.06      0.96 o
  -4   5  10        0.82       -0.86      0.86 o
  -3   5  10       11.04       11.79      2.75 o
  -2   5  10       11.49       10.15      0.96 o
  -1   5  10        0.01       -0.20      0.47 o
   0   5  10        1.69        1.42      0.33 o
   1   5  10       65.36       66.21      2.23 o
   2   5  10        0.98        0.39      0.38 o
   3   5  10        7.66        8.04      0.68 o
   4   5  10       14.46       12.91      0.64 o
   5   5  10        5.39        5.09      0.48 o
   6   5  10        8.09        7.09      0.57 o
   7   5  10       14.82       13.22      0.72 o
   8   5  10       22.33       22.14      0.82 o
   9   5  10        0.45        0.63      0.36 o
  10   5  10        4.91        6.00      0.68 o
  11   5  10        2.78        1.49      0.55 o
  -5   6  10        0.82       -0.60      1.17 o
  -4   6  10        1.12        1.71      1.14 o
  -3   6  10        0.17        0.21      0.59 o
  -2   6  10        0.43        0.27      0.62 o
  -1   6  10        2.79        2.35      0.96 o
   0   6  10        1.62        1.02      0.47 o
   1   6  10        1.27        1.30      1.02 o
   2   6  10        0.00        0.12      0.56 o
   3   6  10       10.36        9.47      0.55 o
   4   6  10       54.05       54.39      1.21 o
   5   6  10       46.28       47.41      1.16 o
   6   6  10       11.60       12.64      0.81 o
   7   6  10       36.59       33.14      1.23 o
   8   6  10       21.89       21.99      1.33 o
   9   6  10        4.74        6.19      0.66 o
  10   6  10        7.85        8.82      0.76 o
  11   6  10        1.51        1.27      0.55 o
  -5   7  10        1.15        1.85      1.39 o
  -4   7  10        3.92        7.04      1.62 o
  -3   7  10        1.72       -0.16      1.00 o
  -2   7  10        9.42        9.98      1.00 o
  -1   7  10        0.81        0.79      0.55 o
   0   7  10        0.35       -0.30      0.48 o
   1   7  10        1.09        1.14      0.46 o
   2   7  10        4.58        4.36      0.57 o
   3   7  10        0.56        0.27      0.40 o
   4   7  10        0.01        0.05      0.34 o
   5   7  10        1.78        0.94      0.66 o
   6   7  10        0.78        0.53      0.45 o
   7   7  10        0.39        0.73      0.56 o
   8   7  10        2.84        3.31      0.54 o
   9   7  10        0.32        0.28      0.42 o
  10   7  10       12.42       12.96      1.06 o
  11   7  10        3.94        4.40      0.79 o
  -4   8  10        3.07        4.54      1.67 o
  -3   8  10        1.45        1.26      1.16 o
  -2   8  10        4.45        6.49      1.46 o
  -1   8  10        3.31        1.37      0.65 o
   0   8  10        0.08       -0.42      0.50 o
   1   8  10        2.57        1.85      0.48 o
   2   8  10       59.23       63.07      2.76 o
   3   8  10        0.01        0.02      0.52 o
   4   8  10       37.94       40.06      1.26 o
   5   8  10        0.32        0.60      0.42 o
   6   8  10        1.78        1.44      0.48 o
   7   8  10        6.74        6.39      0.72 o
   8   8  10        1.17        1.26      0.46 o
   9   8  10        0.88        1.26      0.46 o
  10   8  10        4.67        4.68      0.67 o
  -4   9  10        0.74        1.66      1.42 o
  -3   9  10        1.44        0.42      1.25 o
  -2   9  10        2.53        2.58      1.26 o
  -1   9  10        1.49        0.63      0.64 o
   0   9  10        0.04       -0.20      0.55 o
   1   9  10        1.81        2.43      0.55 o
   2   9  10       11.27       11.86      0.83 o
   3   9  10       10.21       11.74      1.06 o
   4   9  10        9.11        8.14      1.34 o
   5   9  10        0.22       -0.40      0.40 o
   6   9  10       17.48       17.13      0.97 o
   7   9  10       10.23       10.13      0.95 o
   8   9  10        5.69        7.99      0.92 o
   9   9  10       16.02       18.78      0.99 o
  10   9  10        0.20       -0.04      0.48 o
  -3  10  10        0.61        0.85      1.37 o
  -2  10  10        5.32        6.02      1.59 o
  -1  10  10        3.94        2.03      1.21 o
   0  10  10        0.01        0.98      0.67 o
   1  10  10        8.98       10.64      1.27 o
   2  10  10        1.95        2.59      0.81 o
   3  10  10        3.31        3.66      1.16 o
   4  10  10       29.03       30.76      1.61 o
   5  10  10        1.11        0.75      1.08 o
   6  10  10       19.84       19.71      1.08 o
   7  10  10        0.20       -0.37      0.47 o
   8  10  10        5.89        5.00      0.79 o
   9  10  10       12.13       12.77      1.05 o
  -2  11  10        0.03        0.45      1.31 o
  -1  11  10        1.01       -0.81      1.07 o
   0  11  10       12.19       12.14      1.76 o
   1  11  10        4.27        4.08      0.86 o
   2  11  10        7.70        9.07      1.03 o
   3  11  10        0.11       -0.32      0.61 o
   4  11  10       33.79       32.08      1.70 o
   5  11  10       17.21       16.91      1.36 o
   6  11  10        0.54        0.65      0.57 o
   7  11  10        2.54        1.84      0.94 o
   8  11  10       16.08       16.76      1.16 o
   9  11  10        2.40        2.43      0.66 o
   0  12  10        1.63        1.51      1.26 o
   1  12  10        5.57        4.22      1.07 o
   3  12  10        0.43        0.90      1.06 o
   4  12  10        7.39        8.14      1.60 o
   5  12  10        0.57        1.12      0.80 o
   6  12  10        4.23        4.98      1.07 o
   7  12  10       17.67       19.54      1.22 o
   8  12  10        0.06        0.84      0.55 o
   3  13  10        0.43        0.77      1.14 o
   4  13  10        3.27        4.21      1.59 o
   5  13  10        0.34       -0.50      1.11 o
   6  13  10        2.09        2.09      0.97 o
  -1  -4  11        0.08       -0.51      0.51 o
   0  -4  11        1.17        1.46      0.54 o
   1  -4  11        0.22        0.51      0.50 o
   2  -4  11        4.64        5.41      0.65 o
   3  -4  11        3.26        3.43      0.56 o
   4  -4  11        1.24        1.90      0.63 o
   5  -4  11        0.02        0.17      0.55 o
  -2  -3  11        0.16       -0.07      0.50 o
  -1  -3  11        0.02       -0.17      0.51 o
   0  -3  11        0.37        0.27      0.43 o
   1  -3  11        0.60        0.11      0.43 o
   2  -3  11        1.07        1.40      0.44 o
   3  -3  11        6.27        5.26      0.68 o
   4  -3  11        0.58        0.19      0.65 o
   5  -3  11        1.44        1.26      0.57 o
   6  -3  11        1.65        2.33      0.64 o
   7  -3  11        0.25        0.60      0.54 o
  -3  -2  11        0.32        0.49      0.61 o
  -2  -2  11        0.36        0.32      0.48 o
  -1  -2  11        4.64        5.15      0.72 o
   0  -2  11        0.04        0.22      0.66 o
   1  -2  11        0.77        0.15      0.43 o
   2  -2  11        8.88        9.58      0.89 o
   3  -2  11        1.83        1.48      0.43 o
   4  -2  11       40.76       44.36      1.28 o
   5  -2  11        3.85        4.92      0.70 o
   6  -2  11        0.40        0.51      0.63 o
   7  -2  11        2.42        2.19      0.61 o
   8  -2  11        0.25       -0.14      0.81 o
  -4  -1  11        0.02       -0.13      0.59 o
  -3  -1  11        1.04        1.61      0.65 o
  -2  -1  11        1.34        1.79      0.48 o
  -1  -1  11        0.81        0.37      0.47 o
   0  -1  11        8.10        8.54      0.66 o
   1  -1  11        1.68        1.91      0.44 o
   2  -1  11        2.09        1.92      0.41 o
   3  -1  11        5.18        6.03      0.60 o
   4  -1  11        4.12        4.15      0.56 o
   5  -1  11        2.60        3.04      0.56 o
   6  -1  11       12.21       12.67      0.92 o
   7  -1  11        1.53        1.81      0.57 o
   8  -1  11        0.07        0.82      0.52 o
   9  -1  11        1.96        1.78      0.63 o
  -4   0  11        0.15        0.62      1.25 o
  -3   0  11        1.01        2.14      0.77 o
  -2   0  11        0.80        0.74      0.51 o
  -1   0  11        0.17        0.31      0.38 o
   0   0  11        1.16        1.38      0.37 o
   1   0  11        3.90        3.37      0.56 o
   2   0  11        0.11        0.72      0.33 o
   3   0  11        1.26        1.23      0.40 o
   4   0  11        1.94        1.71      0.54 o
   5   0  11        7.72        8.50      0.64 o
   6   0  11       25.03       26.79      1.48 o
   7   0  11        8.48        9.46      1.60 o
   8   0  11        3.25        3.61      0.66 o
   9   0  11        0.98        0.88      0.54 o
  -4   1  11        1.76        3.19      0.71 o
  -3   1  11        0.00       -0.03      0.51 o
  -2   1  11        2.22        1.55      0.54 o
  -1   1  11        0.25        0.89      0.39 o
   0   1  11       12.67       14.74      0.67 o
   1   1  11       16.34       16.62      0.76 o
   2   1  11        0.01       -0.17      0.32 o
   3   1  11        1.05        0.45      0.35 o
   4   1  11        2.43        2.74      0.45 o
   5   1  11        0.00       -0.25      0.32 o
   6   1  11        0.30        0.32      0.36 o
   7   1  11        0.31        0.58      0.46 o
   8   1  11        1.07        0.52      0.50 o
   9   1  11        1.67        1.46      0.90 o
  10   1  11        3.08        3.01      0.75 o
  -5   2  11        0.14        0.78      0.81 o
  -4   2  11        2.97        2.58      1.17 o
  -3   2  11        0.75        0.83      0.52 o
  -2   2  11        0.77        0.63      0.48 o
  -1   2  11        0.00        0.27      0.36 o
   0   2  11       18.05       17.90      0.77 o
   1   2  11        6.02        5.37      0.59 o
   2   2  11        0.07       -0.27      0.30 o
   3   2  11        5.59        6.68      0.61 o
   4   2  11        0.02       -0.14      0.31 o
   5   2  11        5.15        5.01      0.52 o
   6   2  11       19.47       20.49      0.78 o
   7   2  11        9.29       10.07      0.73 o
   8   2  11        0.46        0.35      0.38 o
   9   2  11        0.33        0.48      0.42 o
  10   2  11        0.01        0.02      0.42 o
  -5   3  11        0.33       -0.60      1.04 o
  -4   3  11        1.61        2.15      0.78 o
  -3   3  11        0.08        0.39      0.63 o
  -2   3  11        0.89        0.37      0.59 o
  -1   3  11        3.68        4.06      0.76 o
   0   3  11       25.41       24.07      0.84 o
   1   3  11        0.28        0.03      0.35 o
   2   3  11        0.52        0.30      0.33 o
   3   3  11       23.44       24.36      1.07 o
   4   3  11        1.77        1.10      0.36 o
   5   3  11        0.28        0.15      0.32 o
   6   3  11        8.76        7.30      0.58 o
   7   3  11        4.30        2.90      0.51 o
   8   3  11        0.44       -0.30      0.30 o
   9   3  11        0.24       -0.19      0.39 o
  10   3  11        0.36       -0.37      0.37 o
  -5   4  11        0.23        0.87      1.21 o
  -4   4  11        3.23        3.04      0.84 o
  -3   4  11        0.77        0.13      0.64 o
  -2   4  11        2.71        2.44      0.71 o
  -1   4  11       23.98       23.30      2.11 o
   0   4  11        3.33        4.05      0.47 o
   1   4  11       13.85       14.31      0.95 o
   2   4  11        0.68        0.90      0.48 o
   3   4  11        0.29       -0.07      0.34 o
   4   4  11        2.56        3.50      0.47 o
   5   4  11        7.30        7.37      0.69 o
   6   4  11       26.32       28.27      1.94 o
   7   4  11       29.99       31.06      1.03 o
   8   4  11        6.62        6.39      0.63 o
   9   4  11        0.57        0.04      0.43 o
  10   4  11        2.94        4.50      0.65 o
  -4   5  11        0.03       -0.52      0.90 o
  -3   5  11        0.12        0.45      0.63 o
  -2   5  11        7.52        7.39      1.70 o
  -1   5  11        0.00       -0.49      0.49 o
   0   5  11        9.90        9.05      1.30 o
   1   5  11       10.42       11.03      0.97 o
   2   5  11       16.30       14.57      0.93 o
   3   5  11       14.81       17.49      0.82 o
   4   5  11        6.18        5.89      0.62 o
   5   5  11        1.25        0.95      0.37 o
   6   5  11        5.86        6.98      0.68 o
   7   5  11       75.68       75.52      1.60 o
   8   5  11        0.69        0.43      0.37 o
   9   5  11        1.02        0.39      0.45 o
  10   5  11        0.76        1.19      0.50 o
  11   5  11        0.06        0.51      0.98 o
  -4   6  11        0.53       -0.22      0.96 o
  -3   6  11        6.91        7.97      1.04 o
  -2   6  11        7.13        6.55      0.90 o
  -1   6  11        0.00       -0.02      0.52 o
   0   6  11        9.89       10.09      0.97 o
   1   6  11        7.99        9.86      0.69 o
   2   6  11        3.59        4.07      0.69 o
   3   6  11       12.66       12.18      0.84 o
   4   6  11        0.30        0.01      0.39 o
   5   6  11       15.23       12.25      0.68 o
   6   6  11        4.84        6.36      0.89 o
   7   6  11        4.28        3.00      0.52 o
   8   6  11        2.99        3.45      0.49 o
   9   6  11       31.01       31.63      1.20 o
  10   6  11        1.48        1.12      0.53 o
  -4   7  11        2.13        4.64      1.51 o
  -3   7  11        3.51        2.10      1.31 o
  -2   7  11        3.97        4.13      0.85 o
  -1   7  11        3.27        2.59      0.74 o
   0   7  11        7.03        4.38      0.80 o
   1   7  11        0.48        0.60      0.46 o
   2   7  11        3.85        3.64      0.74 o
   3   7  11       16.96       18.10      0.96 o
   4   7  11       23.03       22.13      1.07 o
   5   7  11        0.01        0.15      0.35 o
   6   7  11        6.29        7.31      0.61 o
   7   7  11       10.83       10.68      1.00 o
   8   7  11       18.51       19.23      0.94 o
   9   7  11        4.47        4.83      0.63 o
  10   7  11        5.56        5.19      0.75 o
  -3   8  11        1.07       -0.19      1.21 o
  -2   8  11        0.08       -0.42      0.90 o
  -1   8  11       10.04       12.46      1.16 o
   0   8  11        2.22        3.07      1.00 o
   1   8  11        0.14       -0.02      0.43 o
   2   8  11        8.10        8.70      0.94 o
   3   8  11       30.86       32.60      1.69 o
   4   8  11       21.57       21.37      1.07 o
   5   8  11        0.43       -0.16      0.40 o
   6   8  11        0.60       -0.01      0.43 o
   7   8  11        7.77        6.66      0.76 o
   8   8  11        0.80        0.63      0.54 o
   9   8  11        5.01        5.30      0.68 o
  10   8  11        4.34        5.15      0.71 o
  -3   9  11        0.33        0.57      1.35 o
  -2   9  11        0.00        0.02      1.00 o
  -1   9  11        3.04        0.82      0.70 o
   0   9  11        5.82        6.80      0.96 o
   1   9  11        0.42        0.34      0.60 o
   2   9  11        0.20        1.01      0.51 o
   3   9  11       22.32       20.98      2.05 o
   4   9  11        0.99        0.61      0.63 o
   5   9  11        0.04       -0.22      0.63 o
   6   9  11       27.94       30.18      1.49 o
   7   9  11        1.53        2.39      0.60 o
   8   9  11        1.48        0.24      0.55 o
   9   9  11        8.37        9.25      0.91 o
  10   9  11        2.40        3.03      0.62 o
  -2  10  11        0.20        1.06      1.34 o
  -1  10  11        0.48        0.91      1.14 o
   0  10  11        0.00        0.62      0.68 o
   1  10  11        0.05        0.06      0.62 o
   2  10  11       14.59       15.93      1.25 o
   3  10  11       15.57       15.85      1.22 o
   4  10  11        2.22        1.67      0.81 o
   5  10  11        3.09        2.79      0.86 o
   6  10  11        5.54        4.81      0.70 o
   7  10  11        0.03        0.93      0.66 o
   8  10  11        0.12       -0.03      0.54 o
   9  10  11        5.73        8.05      0.82 o
  -1  11  11        0.36       -1.10      1.19 o
   0  11  11        0.25        1.65      1.25 o
   1  11  11        6.38        4.45      0.95 o
   2  11  11        3.82        2.09      0.79 o
   3  11  11        0.07        0.20      0.68 o
   4  11  11        0.07       -0.72      0.92 o
   5  11  11        0.13       -0.48      1.05 o
   6  11  11        0.00        0.15      0.72 o
   7  11  11        0.41       -0.02      0.55 o
   8  11  11        1.80        2.06      0.69 o
   0  12  11        0.47       -1.29      1.29 o
   1  12  11        3.29        4.39      1.15 o
   2  12  11        0.57        0.49      0.74 o
   3  12  11        5.61        5.83      1.22 o
   4  12  11       17.39       18.78      1.42 o
   5  12  11        0.04        0.31      0.80 o
   6  12  11       11.51       10.50      1.31 o
   7  12  11        0.06       -0.77      0.79 o
   4  13  11        3.53        2.37      1.50 o
   0  -3  12        0.12        0.69      0.49 o
   1  -3  12        0.02        0.24      0.47 o
   2  -3  12        0.80        0.19      0.48 o
   3  -3  12        4.75        6.20      0.64 o
   4  -3  12        0.11       -0.21      0.49 o
   5  -3  12        1.49        1.43      0.59 o
  -1  -2  12        0.00       -0.12      0.51 o
   0  -2  12        0.20        0.01      0.43 o
   1  -2  12        2.29        3.27      0.57 o
   2  -2  12        0.48        0.64      0.46 o
   3  -2  12        5.69        5.78      0.67 o
   4  -2  12        4.46        4.30      0.63 o
   5  -2  12        1.28        1.23      0.58 o
   6  -2  12        2.47        2.63      0.67 o
   7  -2  12        0.00       -0.56      0.68 o
  -2  -1  12        0.00       -0.68      0.68 o
  -1  -1  12        0.02        0.03      0.48 o
   0  -1  12       10.46        9.29      0.74 o
   1  -1  12        0.00        0.03      0.53 o
   2  -1  12        7.31        9.41      0.66 o
   3  -1  12        0.59        1.11      0.46 o
   4  -1  12        2.94        2.92      0.55 o
   5  -1  12        0.32       -0.14      0.39 o
   6  -1  12        0.15        0.21      0.49 o
   7  -1  12        1.71        2.35      0.64 o
   8  -1  12        0.22        0.60      0.57 o
  -3   0  12        0.31       -0.14      0.75 o
  -2   0  12        0.28       -0.67      0.67 o
  -1   0  12        0.04       -0.15      0.45 o
   0   0  12        7.80        7.98      0.60 o
   1   0  12        2.33        1.04      0.44 o
   2   0  12        6.95        7.38      0.64 o
   3   0  12        4.76        4.86      0.94 o
   4   0  12        0.31        0.61      0.41 o
   5   0  12        0.57       -0.16      0.38 o
   6   0  12        2.49        2.01      0.49 o
   7   0  12        4.54        4.14      0.82 o
   8   0  12        1.75        1.16      0.57 o
  -3   1  12        0.21        0.31      0.62 o
  -2   1  12        2.08        1.33      0.60 o
  -1   1  12        4.58        4.85      0.60 o
   0   1  12        0.48        0.49      0.36 o
   1   1  12        0.65        1.18      0.47 o
   2   1  12        1.49        1.16      0.41 o
   3   1  12        4.74        4.18      0.54 o
   4   1  12        0.14        0.00      0.35 o
   5   1  12        0.91        0.56      0.39 o
   6   1  12        0.61        0.48      0.45 o
   7   1  12        5.43        6.91      0.79 o
   8   1  12        1.02        1.59      0.56 o
   9   1  12        4.83        4.08      0.72 o
  -3   2  12        0.80        1.09      0.61 o
  -2   2  12        0.34        0.48      0.52 o
  -1   2  12        6.68        7.62      0.95 o
   0   2  12        0.57        0.30      0.44 o
   1   2  12        0.00       -0.15      0.37 o
   2   2  12        0.05        0.15      0.36 o
   3   2  12        2.92        3.79      0.50 o
   4   2  12        1.12        0.75      0.39 o
   5   2  12       18.61       16.45      0.82 o
   6   2  12        3.02        3.44      0.46 o
   7   2  12        0.12       -0.11      0.34 o
   8   2  12        3.69        4.04      0.64 o
   9   2  12        0.87        1.22      0.47 o
  -4   3  12        0.20        0.40      0.77 o
  -3   3  12        0.10        0.10      0.68 o
  -2   3  12        0.73        0.59      0.64 o
  -1   3  12        1.07        0.82      0.60 o
   0   3  12        0.35       -0.04      0.40 o
   1   3  12        1.44        1.47      0.69 o
   2   3  12        3.06        2.35      0.51 o
   3   3  12        0.69        0.55      0.36 o
   4   3  12        0.01       -0.09      0.35 o
   5   3  12        8.34        8.85      0.65 o
   6   3  12       20.66       21.25      1.47 o
   7   3  12        1.50        1.31      0.38 o
   8   3  12        1.83        1.22      0.46 o
   9   3  12        0.84        0.84      0.45 o
  10   3  12        5.24        5.68      0.82 o
  -4   4  12        0.90        0.97      1.08 o
  -3   4  12        0.46        0.02      0.73 o
  -2   4  12        2.52        2.26      0.78 o
  -1   4  12        0.06        0.45      0.58 o
   0   4  12        2.04        1.86      0.74 o
   1   4  12        6.08        4.21      0.58 o
   2   4  12        0.60        0.37      0.41 o
   3   4  12        0.35        0.16      0.36 o
   4   4  12        0.33       -0.07      0.35 o
   5   4  12        1.64        1.38      0.42 o
   6   4  12       13.72       15.62      0.82 o
   7   4  12        2.25        1.42      0.40 o
   8   4  12        0.03        0.19      0.33 o
   9   4  12        0.31        0.34      0.38 o
  10   4  12        1.40        1.54      0.49 o
  -3   5  12        4.83        5.09      0.99 o
  -2   5  12        0.56        0.96      0.77 o
  -1   5  12        5.32        4.15      1.29 o
   0   5  12        0.57        0.72      0.64 o
   1   5  12        0.25        0.05      0.42 o
   2   5  12        3.67        3.30      0.54 o
   3   5  12        6.79        7.12      0.61 o
   4   5  12        1.54        0.84      0.40 o
   5   5  12        2.63        2.85      0.51 o
   6   5  12       18.85       21.35      1.07 o
   7   5  12       25.46       24.03      1.26 o
   8   5  12        5.09        4.90      0.54 o
   9   5  12        3.15        1.59      0.51 o
  10   5  12        0.35       -0.20      0.47 o
  -3   6  12        0.01        0.25      1.10 o
  -2   6  12        0.00        0.76      0.65 o
  -1   6  12        7.32        8.16      1.02 o
   0   6  12        0.59        1.04      0.61 o
   1   6  12        4.81        5.70      0.69 o
   2   6  12        8.95        9.48      0.74 o
   3   6  12       27.29       26.85      0.98 o
   4   6  12        5.67        4.65      0.76 o
   5   6  12       25.05       25.05      1.14 o
   6   6  12        0.03       -0.32      0.36 o
   7   6  12        0.70        0.68      0.43 o
   8   6  12        0.50        0.01      0.36 o
   9   6  12        2.30        1.58      0.47 o
  10   6  12        0.04       -0.28      0.48 o
  -3   7  12        0.79        0.62      1.16 o
  -2   7  12        1.69        0.55      0.71 o
  -1   7  12        3.26        3.66      0.84 o
   0   7  12        0.66        2.22      0.76 o
   1   7  12        1.31        0.83      0.99 o
   2   7  12        0.01        0.03      0.42 o
   3   7  12        0.22       -0.20      0.47 o
   4   7  12        3.97        4.02      0.74 o
   5   7  12       14.77       16.57      1.00 o
   6   7  12       10.80       10.16      0.71 o
   7   7  12        2.51        4.14      0.57 o
   8   7  12        5.40        6.28      0.69 o
   9   7  12        0.05        0.09      0.43 o
  10   7  12        7.78        6.33      0.67 o
  -2   8  12        0.24       -0.35      1.19 o
  -1   8  12        0.27        0.60      0.73 o
   0   8  12        4.25        4.43      0.91 o
   1   8  12        2.97        3.62      0.83 o
   2   8  12       10.52       12.66      1.10 o
   3   8  12        0.42        0.61      0.62 o
   4   8  12        9.61        9.69      0.99 o
   5   8  12        7.45        7.57      0.81 o
   6   8  12        9.70       12.62      0.96 o
   7   8  12        0.11        0.36      0.43 o
   8   8  12        2.33        1.93      0.86 o
   9   8  12        0.09        0.18      0.50 o
  10   8  12        0.05        0.39      0.52 o
  -2   9  12        0.32        0.01      1.27 o
  -1   9  12        0.51        1.44      0.97 o
   0   9  12        2.52        2.91      0.85 o
   1   9  12        0.46        0.15      0.67 o
   2   9  12        3.04        4.22      0.70 o
   3   9  12        0.21       -0.21      0.60 o
   4   9  12        0.22        0.78      0.57 o
   5   9  12        0.35       -0.13      0.52 o
   6   9  12        3.03        3.14      0.90 o
   7   9  12        0.91        1.50      0.58 o
   8   9  12        3.42        6.33      0.81 o
   9   9  12        1.37        0.90      0.53 o
  -1  10  12        0.00        0.66      1.21 o
   0  10  12        0.46        1.10      0.77 o
   1  10  12        1.40        1.66      1.18 o
   2  10  12        0.57        0.45      0.68 o
   3  10  12        1.95        2.75      0.81 o
   4  10  12        3.84        2.21      0.81 o
   5  10  12        0.04       -0.91      0.94 o
   6  10  12        0.42        0.39      0.78 o
   7  10  12        0.00        0.01      0.68 o
   8  10  12        1.79        1.62      0.68 o
   9  10  12        3.00        3.20      0.64 o
   0  11  12        3.30        6.27      1.72 o
   1  11  12        1.60        1.25      0.79 o
   2  11  12        0.15        0.43      0.74 o
   3  11  12        0.96        0.78      0.60 o
   4  11  12        8.51        7.22      1.07 o
   5  11  12        2.45        1.49      0.83 o
   6  11  12        0.01        0.44      0.80 o
   7  11  12        0.45        1.23      1.53 o
   8  11  12        0.49        0.00      0.82 o
   2  12  12        9.24       10.41      1.24 o
   3  12  12        0.99        0.42      0.93 o
   4  12  12        8.67        9.48      1.22 o
   5  12  12        2.59        3.43      1.40 o
   6  12  12        6.03        6.13      1.18 o
   2  -2  13        0.67        0.40      0.50 o
   3  -2  13        3.52        4.35      0.67 o
   4  -2  13        0.20        0.37      0.49 o
   0  -1  13        0.09       -0.02      0.56 o
   1  -1  13        1.94        1.87      0.53 o
   2  -1  13        1.94        1.07      0.54 o
   3  -1  13        1.18        1.09      0.48 o
   4  -1  13        0.08       -0.16      0.45 o
   5  -1  13        0.02       -0.03      0.44 o
   6  -1  13        0.84        0.64      0.52 o
  -1   0  13        0.80        1.45      0.97 o
   0   0  13        1.05        0.78      0.54 o
   1   0  13        7.25        7.53      0.80 o
   2   0  13        1.39        1.58      0.57 o
   3   0  13        8.82        8.80      0.74 o
   4   0  13        8.96       10.23      0.96 o
   5   0  13        0.71        1.07      0.47 o
   6   0  13        5.64        5.64      0.77 o
   7   0  13        1.73        2.35      0.67 o
  -2   1  13        0.02       -0.22      0.76 o
  -1   1  13        2.82        2.88      0.71 o
   0   1  13        2.42        3.36      0.65 o
   1   1  13        7.94        8.10      0.69 o
   2   1  13        6.89        8.73      0.82 o
   3   1  13        0.81        0.05      0.41 o
   4   1  13        2.60        2.07      0.51 o
   5   1  13        6.24        7.77      0.70 o
   6   1  13        0.21        0.28      0.43 o
   7   1  13        8.38        9.72      1.44 o
   8   1  13        3.13        4.78      0.77 o
  -2   2  13        0.81        1.35      0.77 o
  -1   2  13        2.62        2.06      1.59 o
   0   2  13        0.27       -0.06      0.48 o
   1   2  13        0.17        0.01      0.38 o
   2   2  13       10.10        8.17      0.99 o
   3   2  13        6.48        8.28      0.68 o
   4   2  13        0.01        0.06      0.44 o
   5   2  13        2.02        2.16      0.52 o
   6   2  13        6.23        6.15      0.73 o
   7   2  13       12.51       11.91      0.81 o
   8   2  13        3.95        4.51      0.76 o
  -2   3  13        0.73        1.37      0.98 o
  -1   3  13        0.71       -0.27      0.78 o
   0   3  13        0.00        0.46      0.65 o
   1   3  13        1.55        1.55      0.47 o
   2   3  13        4.91        3.43      0.59 o
   3   3  13        9.82       10.41      0.73 o
   4   3  13        0.15        0.09      0.40 o
   5   3  13        0.00       -0.03      0.39 o
   6   3  13        6.76        6.57      0.74 o
   7   3  13        2.08        1.51      0.59 o
   8   3  13        2.53        2.21      0.55 o
   9   3  13        3.71        2.96      0.60 o
  -2   4  13        0.77        0.57      0.76 o
  -1   4  13        0.18        0.23      0.68 o
   0   4  13        0.44        0.95      0.64 o
   1   4  13        5.31        5.48      0.58 o
   2   4  13        0.32        0.12      0.42 o
   3   4  13       10.09        9.98      0.72 o
   4   4  13        0.05        0.19      0.39 o
   5   4  13        0.67        0.67      0.41 o
   6   4  13       11.60       10.63      0.74 o
   7   4  13        0.45        0.48      0.41 o
   8   4  13        0.75        0.18      0.35 o
   9   4  13        4.64        6.29      0.64 o
  -2   5  13        0.72        0.28      0.74 o
  -1   5  13        2.31        0.92      0.68 o
   0   5  13        1.92        2.23      0.76 o
   1   5  13       10.18       11.21      1.74 o
   2   5  13        0.08        0.47      0.45 o
   3   5  13        2.69        1.43      0.61 o
   4   5  13        1.02        0.20      0.49 o
   5   5  13       10.06       10.42      0.75 o
   6   5  13        3.65        3.28      0.48 o
   7   5  13        1.39        1.36      0.45 o
   8   5  13        0.59        0.60      0.36 o
   9   5  13        3.88        3.91      0.58 o
  -2   6  13        3.95        3.05      0.94 o
  -1   6  13        0.04        0.34      0.67 o
   0   6  13        3.71        3.11      0.84 o
   1   6  13       18.09       19.29      1.60 o
   2   6  13        1.21        1.80      0.80 o
   3   6  13        0.41        0.90      0.49 o
   4   6  13        6.97        5.94      0.61 o
   5   6  13        2.88        2.76      0.54 o
   6   6  13       24.91       28.61      1.29 o
   7   6  13        4.69        6.11      0.67 o
   8   6  13        1.63        2.75      0.50 o
   9   6  13        2.59        3.29      0.56 o
  -2   7  13        1.62        0.14      0.75 o
  -1   7  13        3.03        4.58      0.94 o
   0   7  13        0.40       -1.18      1.27 o
   1   7  13        3.13        1.15      1.19 o
   2   7  13       12.19       12.25      1.34 o
   3   7  13       14.08       17.41      1.01 o
   4   7  13       18.65       19.40      1.10 o
   5   7  13        4.39        4.06      0.79 o
   6   7  13       21.32       23.25      1.22 o
   7   7  13       24.38       22.31      1.17 o
   8   7  13       11.28       11.51      0.85 o
   9   7  13        1.63        1.69      0.50 o
  -1   8  13        5.13        4.37      0.99 o
   0   8  13        4.04        2.77      0.89 o
   1   8  13        0.45       -0.42      0.65 o
   2   8  13        8.08        8.53      0.92 o
   3   8  13        8.86       11.07      1.13 o
   4   8  13        7.47        7.05      0.82 o
   5   8  13        7.94        7.30      0.84 o
   6   8  13        0.10       -0.26      0.54 o
   7   8  13        0.74       -0.41      0.50 o
   8   8  13       11.24       11.37      0.85 o
   9   8  13        5.56        6.39      0.68 o
  -1   9  13        1.51       -0.69      1.24 o
   0   9  13        1.61        1.21      1.14 o
   1   9  13        1.39        2.45      0.85 o
   2   9  13        2.32        2.81      0.84 o
   3   9  13        0.50        0.68      0.68 o
   4   9  13        0.42        0.64      0.93 o
   5   9  13        5.09        5.57      0.98 o
   6   9  13        8.46        9.10      0.95 o
   7   9  13        0.48        0.01      0.58 o
   8   9  13        1.31        0.57      0.63 o
   0  10  13        0.20        0.98      1.00 o
   1  10  13        2.25        1.99      1.04 o
   2  10  13        0.01       -0.18      0.70 o
   3  10  13        2.37        3.52      0.74 o
   4  10  13        1.65        0.72      0.80 o
   5  10  13        0.02        0.29      0.59 o
   6  10  13        6.87        5.74      0.86 o
   7  10  13        0.31       -0.58      0.58 o
   8  10  13        0.00       -0.73      0.73 o
   2  11  13        3.27        3.04      0.98 o
   3  11  13        0.20        0.35      0.61 o
   4  11  13        3.96        4.24      1.00 o
   5  11  13        0.67        0.53      1.11 o
   6  11  13        6.58        5.18      0.87 o
   7  11  13        1.50        1.32      0.93 o
   2   0  14        4.56        4.36      0.75 o
   3   0  14        0.01        0.08      0.54 o
   4   0  14        0.42        0.31      0.51 o
   5   0  14        0.01       -0.14      0.48 o
   0   1  14        0.00        0.14      1.00 o
   1   1  14        0.01       -0.04      0.64 o
   2   1  14        0.71        0.53      0.54 o
   3   1  14        1.71        2.73      0.66 o
   4   1  14        0.88        1.06      0.50 o
   5   1  14        0.16        0.48      0.51 o
   6   1  14        3.55        3.54      0.64 o
   0   2  14        0.30       -0.65      0.65 o
   1   2  14        0.00       -0.28      0.48 o
   2   2  14        0.42        0.36      0.55 o
   3   2  14        0.68        0.94      0.53 o
   4   2  14        2.83        2.53      0.73 o
   5   2  14        3.01        2.57      0.55 o
   6   2  14        0.00        0.08      0.45 o
   7   2  14        0.06        0.07      0.55 o
  -1   3  14        0.10       -0.25      0.73 o
   0   3  14        1.43        1.14      0.76 o
   1   3  14        0.13       -0.13      0.46 o
   2   3  14        1.38        1.05      0.63 o
   3   3  14        0.60        0.20      0.48 o
   4   3  14        0.33        0.10      0.43 o
   5   3  14        4.68        4.86      0.65 o
   6   3  14        0.18       -0.43      0.43 o
   7   3  14        0.06        0.27      0.47 o
   8   3  14        0.00       -0.17      0.56 o
  -1   4  14        0.34        1.63      0.79 o
   0   4  14        4.46        3.49      1.00 o
   1   4  14        0.09        0.29      0.69 o
   2   4  14        2.12        1.15      0.60 o
   3   4  14        0.41       -0.11      0.46 o
   4   4  14        0.00       -0.32      0.42 o
   5   4  14        0.81        0.71      0.47 o
   6   4  14        0.03        0.20      0.44 o
   7   4  14        0.13       -0.37      0.37 o
   8   4  14        0.18        0.34      0.42 o
  -1   5  14        0.39        0.31      0.72 o
   0   5  14        0.39        0.36      0.71 o
   1   5  14        1.15        1.24      0.86 o
   2   5  14        0.51        0.31      0.49 o
   3   5  14        0.69        0.55      0.52 o
   4   5  14        0.08        0.23      0.44 o
   5   5  14        1.23        0.39      0.43 o
   6   5  14        0.99        0.25      0.59 o
   7   5  14        5.62        5.64      0.68 o
   8   5  14        5.29        6.32      0.58 o
  -1   6  14        1.37        0.25      0.81 o
   0   6  14        0.06        0.19      0.76 o
   1   6  14        0.55       -0.08      1.47 o
   2   6  14        0.21        0.15      0.68 o
   3   6  14        1.07        0.89      0.54 o
   4   6  14        5.68        5.30      1.06 o
   5   6  14        5.67        4.84      0.65 o
   6   6  14        1.50        1.52      0.54 o
   7   6  14        4.03        3.56      0.66 o
   8   6  14        1.48        1.74      0.45 o
   0   7  14        0.49        0.49      0.75 o
   1   7  14        1.59        1.16      0.76 o
   2   7  14        0.14        0.21      0.76 o
   3   7  14        0.19        0.59      0.55 o
   4   7  14        1.55        2.20      0.62 o
   5   7  14       21.28       19.81      1.23 o
   6   7  14        1.79        0.79      0.87 o
   7   7  14        0.89        0.97      0.68 o
   8   7  14        3.24        4.22      0.79 o
   0   8  14        0.06        0.90      0.77 o
   1   8  14        3.58        3.33      0.98 o
   2   8  14        0.59        0.85      0.72 o
   3   8  14        1.20        0.60      0.72 o
   4   8  14        1.46        1.47      0.60 o
   5   8  14        0.62        0.38      0.60 o
   6   8  14        3.34        5.16      0.83 o
   7   8  14        1.95        2.53      0.70 o
   8   8  14        0.50        0.58      0.92 o
   1   9  14        0.14        0.02      0.78 o
   2   9  14        0.02        1.30      0.83 o
   3   9  14        1.14        0.52      0.74 o
   4   9  14        0.13       -0.61      0.61 o
   5   9  14        0.19        0.29      0.74 o
   6   9  14        2.62        3.09      0.76 o
   7   9  14        0.49        1.01      1.08 o
   2  10  14        0.35       -0.44      0.74 o
   3  10  14        3.44        2.00      0.89 o
   4  10  14        0.12        0.39      0.81 o
   5  10  14        0.89        1.01      0.82 o
   6  10  14        3.98        3.36      0.88 o
   3   2  15        0.78        0.27      0.75 o
   4   2  15        0.71        0.70      0.80 o
   2   3  15        0.09       -0.48      0.48 o
   3   3  15        0.42        0.78      0.60 o
   4   3  15        1.33        1.42      0.59 o
   5   3  15        0.88        0.49      0.51 o
   6   3  15        0.92        0.79      1.02 o
   1   4  15        0.72        0.41      0.78 o
   2   4  15        0.00       -0.40      0.52 o
   3   4  15        0.08       -0.40      0.49 o
   4   4  15        1.20        1.30      0.76 o
   5   4  15        0.03        0.28      0.56 o
   6   4  15        2.70        1.30      0.56 o
   1   5  15        2.90        1.84      0.90 o
   2   5  15        0.59        0.65      0.71 o
   3   5  15        0.01        0.36      0.54 o
   4   5  15        0.67        0.33      0.61 o
   5   5  15        2.23        1.84      0.57 o
   6   5  15        0.78        1.78      0.58 o
   7   5  15        2.97        2.37      0.60 o
   1   6  15        0.62       -0.34      1.51 o
   2   6  15        3.41        2.98      0.90 o
   3   6  15        7.85        8.47      1.23 o
   4   6  15        0.34        0.10      0.56 o
   5   6  15        5.67        5.79      0.72 o
   6   6  15        0.17        0.67      0.52 o
   7   6  15       10.06       10.28      0.87 o
   2   7  15        0.36       -0.39      0.75 o
   3   7  15       14.44       14.72      1.34 o
   4   7  15       10.55       11.22      1.26 o
   5   7  15        2.13        0.61      0.60 o
   6   7  15        2.63        1.62      0.59 o
   7   7  15        1.04        0.23      0.65 o
   2   8  15        0.10       -0.65      0.65 o
   3   8  15        0.62       -0.76      0.76 o
   4   8  15        1.51        0.59      0.58 o
   5   8  15        1.13        0.15      0.81 o
   6   8  15        0.01       -0.20      0.50 o
   4   9  15        0.64        1.15      0.85 o
   5   9  15        0.25       -0.71      0.71 o
 
